# Supplementary material for: Storage of halved strawberry fruits affects aroma, phytochemical content and gene expression, and is affected by pre-harvest factors
Source: Front Plant Sci. 2023 May 31;14:1165056. doi: 10.3389/fpls.2023.1165056 (PMC10264638; doi:10.3389/fpls.2023.1165056)
Supplement: Supplementary file 2 [file Table_1.xlsx]

## Sheet: S2a-VOC list 
Supplementary Table 2a: List of all VOCs in strawberry samples across two seasons (2014 and 2016)
2014	2016	VOC name (NIST)	VOC family	mean RI	IUPAC name
C1		1,6-Octadien-3-ol, 3,7-dimethyl-	alcohol	1116.1	3,7-dimethylocta-1,6-dien-3-ol
C2	C1	1-Butanol, 2-methyl-	alcohol	755.35	2-Methyl-1-butanol
C3	C2	1-Butanol, 2-methyl-, acetate	acetate ester	886.76	2-methylbutyl acetate
C4	C3	1-Butanol, 3-methyl-	alcohol	749.88	3-methylbutan-1-ol
C5	C4	1-Butanol, 3-methyl-, acetate	acetate ester	885.331	3-methylbutyl acetate
C6	C5	1-Hexanol	alcohol	882.5	hexan-1-ol
C7		1-Propanol	alcohol	584.9	propan-1-ol
	C6	1-Propanol, 2-methyl-	alcohol	663.8	2-methylpropan-1-ol
C8		2-Butanone	ketone	610.1	butan-2-one
C9	C7	2-Butenoic acid, 2-methyl-, ethyl ester	non-acetate ester	957.227	ethyl (E)-2-methylbut-2-enoate
C10		2-Butenoic acid, ethyl ester, (Z)-	non-acetate ester	857.038	ethyl (Z)-but-2-enoate
C11	C8	2-Butenoic acid, methyl ester, (E)-	non-acetate ester	774.647	methyl (E)-but-2-enoate
C13		unknown (ketone)	ketone	900.6	unknown (ketone)
C12		2-Hexanone, 5-methyl-	ketone	901.317	5-methylhexan-2-one
C14		2-Hexen-1-ol, acetate	acetate ester	1040.1	[(E)-hex-2-enyl] acetate
	C9	2-Hexen-1-ol, acetate, (Z)-	acetate ester	1025.24	[(Z)-hex-2-enyl] acetate
	C10	2-Hexenoic acid, ethyl ester	non-acetate ester	1062.9	ethyl (E)-hex-2-enoate
C15	C11	2-Penten-1-ol, acetate, (Z)-	acetate ester	848.875	[(Z)-pent-2-enyl] acetate
	C12	2-Propanol, 1-methoxy-	alcohol	692.633	1-methoxypropan-2-ol
C17		2-Propenoic acid, 2-methyl-, hexyl ester	non-acetate ester	1171.98	hexyl 2-methylprop-2-enoate
C18		3(2H)-Furanone, 4-methoxy-2,5-dimethyl-	furan	1088.65	4-methoxy-2,5-dimethylfuran-3-one
	C13	3-Hexen-1-ol, acetate, (Z)-	acetate ester	1015.32	[(Z)-hex-3-enyl] acetate
C19		3-Hexen-1-ol, formate, (Z)-	non-acetate ester	1033.75	[(Z)-hex-3-enyl] formate
C20		3-Pentanone	ketone	693.637	pentan-3-one
C21		4-Hexen-1-ol, acetate, (Z)-	acetate ester	1033.58	[(Z)-hex-4-enyl] acetate
C22	C14	Acetic acid	acid	663.627	Acetic acid
C23		Acetic acid ethenyl ester	acetate ester	601.857	ethenyl acetate
C24		Acetic acid, 2-ethylhexyl ester	acetate ester	1161	2-ethylhexyl acetate
C25	C15	Acetic acid, butyl ester	acetate ester	822.829	butyl acetate
C26	C16	Acetic acid, hexyl ester	acetate ester	1017.41	hexyl acetate
C27		Acetic acid, methyl ester	acetate ester	571.25	methyl acetate
C28	C17	Acetic acid, octyl ester	acetate ester	1242.9	octyl acetate
C29	C18	Acetic acid, pentyl ester	acetate ester	923.376	pentyl acetate
C30		Acetic acid, phenylmethyl ester	acetate ester	1195.3	benzyl acetate
C31		Acetone	ketone	558.444	propan-2-one
C32	C19	Butanoic acid, 1-methylethyl ester	non-acetate ester	851.665	propan-2-yl butanoate
C33		Butanoic acid, 2-methyl-, 1-methylethyl ester	non-acetate ester	896.633	propan-2-yl 2-methylbutanoate
	C20	Butanoic acid, 2-methyl-, 3-methylbutyl ester	non-acetate ester	1116.97	3-methylbutyl 2-methylbutanoate
C34	C21	Butanoic acid, 2-methyl-, ethyl ester	non-acetate ester	859.68	ethyl 2-methylbutanoate
C35	C22	Butanoic acid, 2-methyl-, methyl ester	non-acetate ester	787.847	methyl 2-methylbutanoate
C36	C23	Butanoic acid, 2-methyl-, propyl ester	non-acetate ester	958.164	propyl 2-methylbutanoate
C37	C24	Butanoic acid, 2-methylpropyl ester	non-acetate ester	968.92	2-methylpropyl butanoate
	C25	Butanoic acid, 3-methyl-, ethyl ester	non-acetate ester	862.65	ethyl 3-methylbutanoate
C38		Butanoic acid, butyl ester	non-acetate ester	1020.46	butyl butanoate
C39	C26	Butanoic acid, ethyl ester	non-acetate ester	807.688	ethyl butanoate
	C27	Butanoic acid, hexyl ester	non-acetate ester	1219.42	hexyl butanoate
C40	C28	Butanoic acid, methyl ester	non-acetate ester	728.594	methyl butanoate
C41	C29	Butanoic acid, propyl ester	non-acetate ester	910.122	propyl butanoate
C42	C30	Butyl 2-methylbutanoate	non-acetate ester	1057.77	butyl 2-methylbutanoate
	C31	Decanal	aldehyde	1228.7	Decanal
	C32	Diethyl carbonate	non-acetate ester	800.125	Diethyl carbonate
C43	C33	Disulfide, dimethyl	sulphur	799.681	(methyldisulfanyl)methane
	C34	D-Limonene	terpene	1112.78	(4R)-1-methyl-4-prop-1-en-2-ylcyclohexene
	C35	Docosane	alkane	2184.27	Docosane
C44		Ethanol	alcohol	551.825	Ethanol
	C36	Hex-5-enoic acid, ethyl ester	non-acetate ester	994.625	ethyl hex-5-enoate
C45	C37	Hexanoic acid, 1-methylethyl ester	non-acetate ester	1053.15	propan-2-yl hexanoate
C46	C38	Hexanoic acid, ethyl ester	non-acetate ester	1000.72	ethyl hexanoate
C47	C39	Hexanoic acid, methyl ester	non-acetate ester	932.376	methyl hexanoate
C48		Hexanoic acid, propyl ester	non-acetate ester	1104.55	propyl hexanoate
C49	C40	Isobutyl acetate	acetate ester	781.224	2-methylpropyl acetate
C50	C41	Isopropyl acetate	acetate ester	677.792	propan-2-yl acetate
	C42	Methacrylic acid, ethyl ester	non-acetate ester	799.9	ethyl 2-methylprop-2-enoate
	C43	Methyl isovalerate	non-acetate ester	786.6	methyl 3-methylbutanoate
C51		Methyl propionate	non-acetate ester	688.809	methyl propanoate
C52		Methyl thiolacetate	sulphur	698.63	S-methyl ethanethioate
	C44	Nonanal	aldehyde	1124.9	Nonanal
C53	C45	n-Propyl acetate	non-acetate ester	722.1	propyl acetate
	C46	Octanoic acid, ethyl ester	non-acetate ester	1224.59	ethyl octanoate
C54		Octanoic acid, methyl ester	non-acetate ester	1137.42	methyl octanoate
	C47	Oxetane, 3,3-dimethyl-	epoxy	690.633	3,3-dimethyloxetane
C55		o-Xylene	aromatic	884.533	1,2-xylene
	C48	Pentadecane, 2-methyl-	alkane	1569.47	2-methylpentadecane
C56		Pentane, 3-ethyl-	alkane	677.7	3-ethylpentane
	C49	Pentanoic acid, 3-methyl-, ethyl ester	non-acetate ester	968.813	ethyl 3-methylpentanoate
C57	C50	Pentanoic acid, 4-methyl-, ethyl ester	non-acetate ester	975.138	ethyl 4-methylpentanoate
	C51	Pentanoic acid, 4-methyl-, methyl ester	non-acetate ester	902.855	methyl 4-methylpentanoate
	C52	Pentanoic acid, ethyl ester	non-acetate ester	910.186	ethyl pentanoate
C58		Pentanoic acid, methyl ester	non-acetate ester	838.106	methyl pentanoate
	C53	Phenol, 2,6-bis(1,1-dimethylethyl)-4-methyl-, methylcarbamate	carbamate	1654.95	(2,6-ditert-butyl-4-methylphenyl) N-methylcarbamate
C59		Propanoic acid, 1-methylethyl ester	non-acetate ester	758.65	propan-2-yl propanoate
C60	C54	Propanoic acid, 2-methyl-, ethyl ester	non-acetate ester	765.793	ethyl 2-methylpropanoate
C61	C55	Propanoic acid, 2-methyl-, methyl ester	non-acetate ester	698.618	methyl 2-methylpropanoate
	C56	Propanoic acid, 2-methyl-, propyl ester	non-acetate ester	908.04	propyl 2-methylpropanoate
C62		Propanoic acid, butyl ester	non-acetate ester	923.81	butyl propanoate
C63	C57	Propanoic acid, ethyl ester	non-acetate ester	718.186	ethyl propanoate
	C58	Sulfide, allyl methyl	sulphur	936.633	3-methylsulfanylprop-1-ene
	C59	Tetradecanoic acid	acid	1791.9	tetradecanoic acid
	C60	Thiophene	sulphur	914.2	Thiophene
C16		Unknown 1 (ketone)	ketone	860.912	Unknown 1 (ketone)

## Sheet: S2b-VOCs 2014
Supplementary Table 2b: Relative abundance of VOCs in strawberry samples in the 2014 season
	1,6-Octadien-3-ol, 3,7-dimethyl-	1-Butanol, 2-methyl-	1-Butanol, 2-methyl-, acetate	1-Butanol, 3-methyl-	1-Butanol, 3-methyl-, acetate	1-Hexanol	1-Propanol	2-Butanone	2-Butenoic acid, 2-methyl-, ethyl ester	2-Butenoic acid, ethyl ester, (Z)-	2-Butenoic acid, methyl ester, (E)-	2-Hexanone, 5-methyl- (901/2)	2-Hexanone, 5-methyl- (900) unknown	2-Hexen-1-ol, acetate	2-Penten-1-ol, acetate, (Z)-	Unknown 1 (2-Propanone, 1-hydroxy-)	2-Propenoic acid, 2-methyl-, hexyl ester	3(2H)-Furanone, 4-methoxy-2,5-dimethyl-	3-Hexen-1-ol, formate, (Z)-	3-Pentanone	4-Hexen-1-ol, acetate, (Z)-	Acetic acid	Acetic acid ethenyl ester	Acetic acid, 2-ethylhexyl ester	Acetic acid, butyl ester	Acetic acid, hexyl ester	Acetic acid, methyl ester	Acetic acid, octyl ester	Acetic acid, pentyl ester	Acetic acid, phenylmethyl ester	Acetone	Butanoic acid, 1-methylethyl ester	Butanoic acid, 2-methyl-, 1-methylethyl ester	Butanoic acid, 2-methyl-, ethyl ester	Butanoic acid, 2-methyl-, methyl ester	Butanoic acid, 2-methyl-, propyl ester	Butanoic acid, 2-methylpropyl ester	Butanoic acid, butyl ester	Butanoic acid, ethyl ester	Butanoic acid, methyl ester	Butanoic acid, propyl ester	Butyl 2-methylbutanoate	Disulfide, dimethyl	Ethanol	Hexanoic acid, 1-methylethyl ester	Hexanoic acid, ethyl ester	Hexanoic acid, methyl ester	Hexanoic acid, propyl ester	Isobutyl acetate
	C1	C2	C3	C4	C5	C6	C7	C8	C9	C10	C11	C12	C13	C14	C15	C16	C17	C18	C19	C20	C21	C22	C23	C24	C25	C26	C27	C28	C29	C30	C31	C32	C33	C34	C35	C36	C37	C38	C39	C40	C41	C42	C43	C44	C45	C46	C47	C48	C49
D0R1	0.646579	0.0112258	0.552727	0.0112258	1.14778	0.198908	0.350504	0.313265	0.0831181	0.216318	0.242749	0.0112258	0.0112258	2.01276	0.082811	0.102606	0.0543639	0.112173	0.0112258	0.148317	0.483317	0.907697	0.391053	0.0457319	2.01331	2.78434	4.3164	0.152251	0.405656	0.0551181	3.37828	0.297966	0.0112258	0.331076	0.46624	0.0112258	0.0112258	0.070592	2.53985	2.68263	0.0868653	0.0112258	0.0966356	3.26232	0.327602	2.89161	2.70276	0.0956024	0.564391
D0R2	0.719685	0.0112258	0.540698	0.156959	1.18921	0.368426	0.343033	0.318578	0.0112258	0.11898	0.165047	0.180071	0.0112258	3.2064	0.036042	0.0815677	0.0501664	0.0112258	0.796128	0.12051	0.756741	0.0112258	0.548731	0.0502212	1.68157	3.16147	3.56223	0.130212	0.347941	0.037498	2.70717	0.31697	0.0112258	0.196632	0.384142	0.0112258	0.0112258	0.0790894	2.24807	3.20729	0.0112258	0.0112258	0.0580537	3.25952	0.380921	2.91427	3.6572	0.100396	0.354392
D0R3	0.551205	0.0112258	0.652163	0.135376	1.54033	0.350447	0.349238	0.3442	0.0802087	0.157786	0.126094	0.199065	0.0112258	2.73105	0.0705688	0.0886333	0.0806779	0.0112258	0.0112258	0.141134	0.657816	0.0112258	0.418746	0.0800391	2.32587	3.6679	2.90397	0.13772	0.404547	0.0659507	3.03175	0.322716	0.0112258	0.263841	0.25281	0.0112258	0.081709	0.0915298	2.51395	3.16512	0.0112258	0.0112258	0.0112258	3.46686	0.378554	2.87135	3.01147	0.0783459	0.554845
mean	0.639156	0.0112258	0.581863	0.101187	1.29244	0.305927	0.347592	0.325348	0.0581842	0.164361	0.177963	0.130121	0.0112258	2.65007	0.0631406	0.0909355	0.0617361	0.0448748	0.27286	0.136654	0.632625	0.31005	0.452843	0.0586641	2.00692	3.20457	3.5942	0.140061	0.386048	0.0528556	3.03906	0.31255	0.0112258	0.263849	0.367731	0.0112258	0.0347202	0.0804037	2.43396	3.01834	0.036439	0.0112258	0.055305	3.32957	0.362359	2.89241	3.12381	0.0914482	0.491209
SD	0.0844845	0	0.0611779	0.0786523	0.215676	0.0931163	0.00399816	0.0165412	0.0406932	0.0490008	0.0593903	0.103403	0	0.600926	0.0242532	0.0107062	0.0165378	0.0582816	0.453164	0.0144347	0.138442	0.517578	0.0841881	0.0186469	0.3222	0.443352	0.706756	0.0112044	0.0330061	0.0143606	0.335615	0.0129535	0	0.0672221	0.107657	0	0.0406935	0.0105306	0.161502	0.291498	0.0436704	0	0.0427711	0.118907	0.0301237	0.0214749	0.487037	0.0115974	0.118583
SE	0.0487772	0	0.0353211	0.0454099	0.124521	0.0537607	0.00230834	0.00955009	0.0234942	0.0282906	0.034289	0.0596997	0	0.346945	0.0140026	0.00618125	0.00954812	0.0336489	0.261634	0.00833386	0.0799295	0.298824	0.048606	0.0107658	0.186022	0.255969	0.408046	0.00646887	0.0190561	0.00829112	0.193767	0.00747872	0	0.0388107	0.0621559	0	0.0234944	0.00607984	0.093243	0.168296	0.0252131	0	0.0246939	0.068651	0.0173919	0.0123985	0.281191	0.00669573	0.0684641
D1R14	0.577709	0.0112258	0.865702	0.0112258	1.06185	0.0112258	0.397663	0.316257	0.0788977	0.360967	0.223853	0.21672	0.0112258	0.442082	0.137509	0.187665	0.0472803	0.0112258	0.261983	0.164324	0.0112258	0.0112258	0.0112258	0.0825396	3.56946	2.04729	0.392381	0.118339	0.351658	0.0112258	3.16865	0.393205	0.0112258	0.639367	0.489066	0.0112258	0.162231	0.0112258	3.82191	4.66188	0.176469	0.0649184	0.20838	1.74274	0.293881	2.66502	3.50746	0.13129	1.08714
D1R24	0.306366	0.0112258	0.850559	0.0112258	1.12122	0.0112258	0.395822	0.0112258	0.0601493	0.285706	0.224018	0.182819	0.0112258	0.521603	0.117308	0.0112258	0.0720217	0.0112258	0.262056	0.158468	0.222089	0.0112258	0.0112258	0.0634059	3.26063	1.94512	3.70763	0.136566	0.30509	0.0112258	2.91761	0.409438	0.0112258	0.609239	0.475424	0.0112258	0.0883737	0.182472	3.79347	3.91568	0.172222	0.0602141	0.0411321	1.54805	0.298064	2.57307	3.10704	0.113401	1.00599
D1R34	0.417062	0.0112258	0.989416	0.0112258	1.33333	0.0112258	0.413563	0.156644	0.194284	0.766538	0.266048	0.257343	0.0112258	1.02716	0.131825	0.0112258	0.060999	0.0112258	0.0112258	0.150812	0.37653	0.0112258	0.27313	0.0710101	3.01369	2.43084	0.323081	0.151838	0.365721	0.0112258	2.80839	0.573906	0.0112258	1.31988	0.558469	0.0112258	0.163318	0.0112258	4.51352	3.36008	0.254003	0.0399801	0.0644171	2.67802	0.459549	3.37065	2.94248	0.105967	1.34985
mean	0.433713	0.0112258	0.901892	0.0112258	1.17213	0.0112258	0.402349	0.161376	0.11111	0.47107	0.237973	0.218961	0.0112258	0.663615	0.128881	0.0700387	0.0601003	0.0112258	0.178421	0.157868	0.203281	0.0112258	0.0985272	0.0723185	3.28126	2.14108	1.47436	0.135581	0.340823	0.0112258	2.96488	0.458849	0.0112258	0.85616	0.507653	0.0112258	0.137974	0.0683081	4.04297	3.97921	0.200898	0.0550375	0.104643	1.98961	0.350498	2.86958	3.18566	0.116886	1.14766
SD	0.136436	0	0.076175	0	0.142724	0	0.00975491	0.152571	0.072638	0.258634	0.024314	0.0373123	0	0.31734	0.0104171	0.101867	0.0123952	0	0.144796	0.00677584	0.183377	0	0.15121	0.00963371	0.278457	0.256082	1.93438	0.0167711	0.0317345	0	0.184724	0.0999715	0	0.401872	0.0445331	0	0.0429588	0.0988693	0.40776	0.653223	0.0460392	0.0132505	0.0905901	0.604081	0.0944638	0.436369	0.290581	0.0130164	0.179742
SE	0.0787712	0	0.0439796	0	0.082402	0	0.005632	0.0880866	0.0419376	0.149323	0.0140377	0.0215423	0	0.183216	0.0060143	0.0588129	0.00715636	0	0.0835977	0.00391203	0.105873	0	0.0873014	0.00556203	0.160767	0.147849	1.11681	0.00968281	0.0183219	0	0.106651	0.0577186	0	0.232021	0.0257112	0	0.0248023	0.0570822	0.235421	0.377139	0.0265807	0.00765021	0.0523022	0.348766	0.0545387	0.251938	0.167767	0.00751503	0.103774
D1R18	0.882865	0.0112258	0.894522	0.0112258	1.20887	0.0112258	0.183352	0.0112258	0.133301	0.357681	0.303008	0.226204	0.0112258	0.887346	0.13797	0.184282	0.0517273	0.0609439	0.0112258	0.1516	0.297561	0.0112258	0.0112258	0.0686528	2.79722	2.27435	3.63902	0.168306	0.478238	0.0393767	2.88119	0.426998	0.0112258	0.499839	0.567833	0.0112258	0.185835	0.175927	3.30413	4.36361	0.187458	0.0375806	0.363949	1.05875	0.354449	2.28724	3.68132	0.118876	1.34363
D1R28	0.315947	0.0112258	0.807269	0.0112258	1.05332	0.0112258	0.0112258	0.0112258	0.07667	0.314729	0.215785	0.180169	0.0112258	1.25918	0.132645	0.0112258	0.0685263	0.0112258	0.29012	0.176872	0.0112258	0.0112258	0.0112258	0.0112258	3.00463	2.18384	4.29445	0.0996401	0.382212	0.0112258	2.67691	0.365719	0.0112258	0.621973	0.467072	0.0112258	0.139773	0.0112258	3.71834	3.5587	0.157316	0.051923	0.283954	1.91828	0.247885	2.60361	3.03088	0.0599497	1.08672
D1R38	0.491158	0.0112258	0.960368	0.0602884	1.36689	0.0112258	0.136928	0.123096	0.222536	0.733984	0.230924	0.0112258	0.223023	0.896378	0.116042	0.0112258	0.054861	0.0112258	0.0112258	0.121047	0.337078	0.0112258	0.113673	0.0678433	2.5237	2.25909	4.25823	0.1524	0.48791	0.0350587	2.40302	0.577727	0.0112258	1.70105	0.615698	0.0112258	0.128122	0.0112258	3.63533	3.09016	0.150562	0.029714	0.0945426	2.48351	0.412502	3.30882	2.525	0.101109	1.32742
mean	0.563324	0.0112258	0.887386	0.02758	1.2097	0.0112258	0.110502	0.048516	0.144169	0.468798	0.249906	0.1392	0.0818247	1.0143	0.128886	0.0689113	0.0583715	0.0277985	0.10419	0.14984	0.215288	0.0112258	0.0453749	0.0492406	2.77518	2.23909	4.0639	0.140115	0.449453	0.0285537	2.6537	0.456815	0.0112258	0.940954	0.550201	0.0112258	0.151243	0.0661263	3.5526	3.67082	0.165112	0.0397392	0.247482	1.82018	0.338279	2.73323	3.07907	0.0933115	1.25259
SD	0.290267	0	0.0767988	0.0283263	0.156786	0	0.0890538	0.0645884	0.073538	0.23066	0.0466065	0.113194	0.122281	0.212119	0.0114372	0.0999142	0.0089328	0.0287048	0.161019	0.0279539	0.177824	0	0.0591478	0.0329243	0.241222	0.0484536	0.3684	0.0359435	0.0584335	0.0151609	0.23993	0.109104	0	0.66109	0.0758656	0	0.0305183	0.0950905	0.219148	0.644088	0.019645	0.0112608	0.138357	0.717426	0.0834913	0.522979	0.579665	0.030227	0.143875
SE	0.167586	0	0.0443398	0.0163542	0.0905207	0	0.0514153	0.0372901	0.0424572	0.133172	0.0269083	0.0653524	0.0705989	0.122467	0.00660329	0.0576855	0.00515736	0.0165727	0.0929646	0.0161392	0.102667	0	0.034149	0.0190088	0.13927	0.0279747	0.212696	0.020752	0.0337366	0.00875315	0.138524	0.0629912	0	0.381681	0.043801	0	0.0176198	0.0549005	0.126525	0.371864	0.011342	0.0065014	0.0798803	0.414206	0.0482037	0.301942	0.33467	0.0174516	0.0830661
D5R14	0.726309	0.0112258	0.80162	0.0112258	1.22136	0.0112258	0.294657	0.0112258	0.0112258	0.190379	0.652559	0.0112258	0.30123	0.185697	0.12357	0.459892	0.0936881	0.112542	0.0112258	0.0682316	0.0112258	0.816187	0.0112258	0.111751	2.37327	2.19797	0.569435	0.188858	0.295104	0.0112258	4.53079	0.849801	0.0776981	0.132862	0.64146	0.0112258	0.181769	0.195741	0.50809	5.08747	0.0112258	0.0112258	0.335108	0.625621	0.617316	0.356561	4.26834	0.0112258	1.11507
D5R24	0.242246	0.0112258	0.884534	0.105662	1.86407	0.0112258	0.0112258	0.0112258	0.177597	1.85879	0.411517	0.0112258	0.102259	0.137763	0.0660325	0.0112258	0.0112258	0.0370005	0.144989	0.0479688	0.0112258	0.0112258	0.0112258	0.0749234	1.87757	0.791436	0.326893	0.0828452	0.213982	0.0112258	3.69909	0.149448	0.0112258	3.6471	0.614508	0.0684527	0.0112258	0.0112258	4.35288	1.34179	0.0112258	0.0112258	0.0492665	4.17802	0.0112258	2.78826	0.669804	0.0112258	1.50081
D5R34	0.3565	0.0847728	1.00814	0.152404	0.753406	0.0112258	0.0112258	0.0112258	0.0825019	0.277412	0.628317	0.0112258	0.161558	0.132212	0.0707866	0.24052	0.0459036	0.0501405	0.0112258	0.0780998	0.0112258	1.19702	0.0112258	0.050868	2.10272	2.05533	5.48073	0.134258	0.195792	0.0112258	4.73949	0.299927	0.0112258	0.233157	0.695149	0.0112258	0.0112258	0.0112258	0.793002	3.557	0.0112258	0.055537	0.199497	0.856058	0.275821	0.53936	3.54866	0.0112258	0.971738
mean	0.441685	0.0357415	0.898098	0.0897638	1.27961	0.0112258	0.105703	0.0112258	0.0904415	0.775528	0.564131	0.0112258	0.188349	0.151891	0.0867964	0.237213	0.0502725	0.066561	0.0558136	0.0647667	0.0112258	0.67481	0.0112258	0.0791809	2.11786	1.68158	2.12569	0.13532	0.23496	0.0112258	4.32312	0.433058	0.0333833	1.33771	0.650372	0.0303015	0.0680737	0.0727307	1.88466	3.32875	0.0112258	0.0259962	0.194624	1.88657	0.301454	1.22806	2.82893	0.0112258	1.19587
SD	0.253025	0.0424624	0.103926	0.0719191	0.557617	0	0.163639	0	0.0834692	0.939144	0.132722	0	0.102155	0.0294088	0.0319355	0.224351	0.0414044	0.040359	0.0772283	0.0153614	0	0.605406	0	0.0306642	0.248197	0.774179	2.90808	0.0530144	0.0528747	0	0.550412	0.368669	0.0383778	2.00063	0.0410525	0.0330399	0.0984634	0.10653	2.14229	1.88324	0	0.0255831	0.142983	1.9878	0.303857	1.35426	1.90417	0	0.273635
SE	0.146084	0.0245157	0.0600017	0.0415225	0.321941	0	0.0944771	0	0.0481909	0.542215	0.0766272	0	0.0589794	0.0169792	0.018438	0.129529	0.0239048	0.0233013	0.0445878	0.00886892	0	0.349531	0	0.017704	0.143296	0.446972	1.67898	0.0306079	0.0305272	0	0.31778	0.212851	0.0221574	1.15506	0.0237017	0.0190756	0.0568479	0.0615049	1.23685	1.08729	0	0.0147704	0.0825513	1.14766	0.175432	0.781883	1.09937	0	0.157983
D5R18	0.607235	0.0112258	0.821044	0.0112258	0.990037	0.185872	0.0112258	0.0112258	0.0112258	0.0112258	0.488685	0.0112258	0.191045	0.227876	0.076426	0.228566	0.0573143	0.102052	0.0112258	0.0807628	0.0112258	0.323681	0.0112258	0.0747528	2.04829	3.28971	4.41403	0.168471	0.233787	0.0112258	4.83081	0.522778	0.0112258	0.0112258	0.388856	0.0112258	0.0112258	0.0112258	0.330506	3.64438	0.0112258	0.0112258	0.510248	0.402593	0.445717	0.31776	3.64647	0.0112258	0.777778
D5R28	0.263407	0.0112258	0.810065	0.0112258	1.11678	0.0112258	0.0112258	0.0112258	0.0112258	0.197007	0.433029	0.0112258	0.124865	0.0112258	0.113619	0.243455	0.0112258	0.0112258	0.11403	0.0814706	0.0112258	1.07268	0.0112258	0.0742007	1.88688	0.83907	6.61913	0.115207	0.240951	0.0112258	4.88711	0.216393	0.0112258	0.0112258	0.555965	0.0112258	0.0112258	0.0112258	0.735155	2.68122	0.0112258	0.0112258	0.217576	0.817437	0.103791	0.478077	1.21566	0.0112258	1.75996
D5R38	0.416065	0.0112258	0.520659	0.0112258	0.872152	0.0112258	0.0112258	0.0112258	0.0112258	0.138079	0.39549	0.0112258	0.102359	0.156511	0.0801913	0.237425	0.050622	0.0668173	0.0112258	0.0747509	0.0112258	0.86153	0.0112258	0.0495584	1.4593	1.77779	6.33437	0.157142	0.209004	0.0112258	4.77086	0.380379	0.0832861	0.0112258	0.305739	0.0112258	0.0890421	0.0112258	0.203473	3.13442	0.0112258	0.0112258	0.222794	0.313639	0.370056	0.119195	3.07826	0.0112258	0.760121
mean	0.428902	0.0112258	0.717256	0.0112258	0.992989	0.0694412	0.0112258	0.0112258	0.0112258	0.115437	0.439068	0.0112258	0.139423	0.131871	0.0900786	0.236482	0.0397207	0.0600317	0.0454938	0.0789948	0.0112258	0.752631	0.0112258	0.0661706	1.79816	1.96886	5.78918	0.14694	0.227914	0.0112258	4.8296	0.373183	0.0352459	0.0112258	0.416853	0.0112258	0.0371646	0.0112258	0.423045	3.15334	0.0112258	0.0112258	0.316873	0.511223	0.306522	0.305011	2.6468	0.0112258	1.09929
SD	0.172273	0	0.170347	0	0.12234	0.100832	0	0	0	0.0949376	0.04689	0	0.0461008	0.110407	0.020473	0.00748924	0.0249031	0.0457917	0.0593538	0.00369229	0	0.386193	0	0.0143892	0.304352	1.23644	1.1994	0.0280591	0.0167634	0	0.0581353	0.153319	0.041604	0	0.127441	0	0.0449273	0	0.277658	0.48186	0	0	0.167488	0.268893	0.179599	0.179781	1.27155	0	0.572227
SE	0.099462	0	0.0983497	0	0.0706333	0.0582153	0	0	0	0.0548123	0.0270719	0	0.0266163	0.0637435	0.0118201	0.00432391	0.0143778	0.0264379	0.0342679	0.00213174	0	0.222969	0	0.00830763	0.175718	0.713859	0.692471	0.0161999	0.00967838	0	0.0335644	0.088519	0.0240201	0	0.073578	0	0.0259388	0	0.160306	0.278202	0	0	0.0966994	0.155245	0.103692	0.103796	0.734128	0	0.330375
D7R14	0.0112258	0.0112258	0.0112258	0.0112258	0.0112258	0.0112258	0.0112258	0.0112258	0.0112258	0.0112258	0.0112258	0.0112258	0.0112258	0.0112258	0.0112258	0.0112258	0.0112258	0.0112258	0.0112258	0.0112258	0.0112258	0.0112258	0.0112258	0.0112258	0.0112258	0.0112258	0.0112258	0.0112258	0.0112258	0.0112258	9.31705	0.0112258	0.0112258	0.0112258	0.0112258	0.0112258	0.0112258	0.0112258	0.0112258	0.0112258	0.0112258	0.0112258	0.0112258	3.63217	0.0112258	0.0112258	0.0112258	0.0112258	0.0112258
D7R24	0.404078	0.0112258	0.572278	0.0112258	0.741053	0.0112258	0.0112258	0.0112258	0.0112258	0.122026	0.61655	0.0112258	0.160083	0.0112258	0.0732155	0.264288	0.0112258	0.0672221	0.0112258	0.0112258	0.0112258	0.944891	0.0112258	0.047234	1.8931	1.42548	5.56619	0.0629482	0.152536	0.0112258	4.35263	0.470402	0.122507	0.0112258	0.649714	0.0112258	0.113102	0.0112258	0.317707	3.75512	0.0112258	0.0112258	0.46595	0.286999	0.305433	0.190694	3.1763	0.0112258	1.15318
D7R34	0.367008	0.0112258	0.460406	0.0112258	0.523537	0.148699	0.0112258	0.0112258	0.0112258	0.0112258	0.403999	0.0112258	0.0112258	0.0112258	0.0499122	0.259767	0.0112258	0.0112258	0.0112258	0.0112258	0.0112258	0.713382	0.0112258	0.0112258	1.36894	2.18931	6.95224	0.126363	0.109713	0.0112258	3.97313	0.328284	0.103174	0.0112258	0.313888	0.0112258	0.0112258	0.0112258	0.234397	2.68873	0.0112258	0.0112258	0.36102	0.47626	0.297007	0.209503	2.84102	0.0112258	0.474484
mean	0.260771	0.0112258	0.34797	0.0112258	0.425272	0.0570501	0.0112258	0.0112258	0.0112258	0.0481591	0.343925	0.0112258	0.060845	0.0112258	0.0447845	0.178427	0.0112258	0.0298913	0.0112258	0.0112258	0.0112258	0.556499	0.0112258	0.0232286	1.09109	1.20867	4.17655	0.0668458	0.0911581	0.0112258	5.88094	0.269971	0.0789691	0.0112258	0.324943	0.0112258	0.0451847	0.0112258	0.187777	2.15169	0.0112258	0.0112258	0.279399	1.46514	0.204555	0.137141	2.00952	0.0112258	0.546295
SD	0.216905	0	0.296945	0	0.374705	0.0793699	0	0	0	0.0639703	0.307101	0	0.0859429	0	0.0313113	0.144818	0	0.0323295	0	0	0	0.486201	0	0.0207893	0.971218	1.10511	3.67325	0.0576675	0.0724592	0	2.9818	0.235077	0.0594584	0	0.319388	0	0.0588185	0	0.15847	1.92886	0	0	0.238097	1.87909	0.167481	0.10945	1.73867	0	0.574352
SE	0.12523	0	0.171441	0	0.216336	0.0458242	0	0	0	0.0369333	0.177305	0	0.0496191	0	0.0180776	0.0836107	0	0.0186654	0	0	0	0.280708	0	0.0120027	0.560733	0.638036	2.12075	0.0332944	0.0418343	0	1.72154	0.135722	0.0343283	0	0.184398	0	0.0339589	0	0.0914927	1.11363	0	0	0.137465	1.08489	0.0966954	0.0631912	1.00382	0	0.331602
D7R18	0.29785	0.0112258	0.998486	0.0112258	1.48011	0.0112258	0.0112258	0.0112258	0.0112258	0.193492	0.533592	0.0112258	0.0112258	0.0112258	0.0998394	0.417068	0.0497485	0.06886	0.0903697	0.0112258	0.0112258	0.857347	0.0112258	0.0623804	1.55275	0.676151	7.25014	0.0527471	0.236486	0.0112258	4.2451	0.290954	0.141516	0.330683	0.525881	0.0112258	0.0390178	0.0112258	0.916915	1.91	0.0112258	0.0112258	0.126423	1.2425	0.148318	0.409181	0.971135	0.0112258	1.79056
D7R28	0.385131	0.0112258	1.23689	0.0112258	1.7004	0.0112258	0.0112258	0.0112258	0.0941186	0.439688	0.578569	0.0112258	0.20715	0.161884	0.156901	0.418968	0.051877	0.0764336	0.162883	0.0655421	0.127851	0.0112258	0.0112258	0.0668369	2.68618	1.19359	6.0973	0.0988378	0.404118	0.0112258	3.35488	0.425964	0.112416	0.26528	0.734429	0.0799222	0.179045	0.0112258	0.753153	2.88854	0.0112258	0.065623	0.458162	0.624807	0.226203	0.408062	2.06035	0.0112258	2.39874
D7R38	0.275079	0.0112258	0.949511	0.171626	1.99306	0.0112258	0.0112258	0.0112258	0.340836	1.61572	0.239093	0.0112258	0.0112258	0.0112258	0.0395539	0.0112258	0.0112258	0.0331273	0.18227	0.0112258	0.0112258	0.0112258	0.0112258	0.0278007	1.70594	1.00369	3.83351	0.107003	0.248509	0.0574876	2.58287	0.134787	0.0663326	2.45121	0.710143	0.125264	0.0112258	0.0112258	5.11725	0.869363	0.0112258	0.0286594	0.0682203	0.0112258	0.0593471	3.4916	0.557883	0.0112258	1.22348
mean	0.319353	0.0112258	1.06163	0.0646924	1.72452	0.0112258	0.0112258	0.0112258	0.148727	0.749633	0.450418	0.0112258	0.076534	0.0614452	0.0987646	0.282421	0.0376171	0.0594737	0.145174	0.0293312	0.050101	0.293266	0.0112258	0.0523393	1.98162	0.95781	5.72698	0.0861959	0.296371	0.0266464	3.39428	0.283902	0.106755	1.01572	0.656818	0.0721375	0.0764294	0.0112258	2.26244	1.8893	0.0112258	0.0351694	0.217602	0.626179	0.144623	1.43628	1.19646	0.0112258	1.80426
SD	0.0580919	0	0.153742	0.0926069	0.257322	0	0	0	0.171456	0.760087	0.18439	0	0.113117	0.0869825	0.0586807	0.234863	0.0228803	0.0231287	0.0484416	0.0313595	0.0673337	0.488508	0	0.0213676	0.614953	0.261753	1.73816	0.0292538	0.093505	0.0267093	0.831812	0.145717	0.0379102	1.24359	0.114042	0.0574165	0.0899473	0	2.4737	1.00975	0	0.0277768	0.210354	0.615641	0.0834894	1.77996	0.776162	0	0.587749
SE	0.0335394	0	0.0887633	0.0534666	0.148565	0	0	0	0.0989903	0.438836	0.106457	0	0.0653082	0.0502193	0.0338793	0.135598	0.0132099	0.0133534	0.0279678	0.0181054	0.0388751	0.28204	0	0.0123366	0.355043	0.151123	1.00353	0.0168897	0.0539851	0.0154206	0.480247	0.0841295	0.0218875	0.71799	0.0658425	0.0331494	0.0519311	0	1.42819	0.582978	0	0.0160369	0.121448	0.35544	0.0482026	1.02766	0.448117	0	0.339337
D12R14	0.0691467	0.520386	1.24093	0.400641	0.856978	1.51883	0.0112258	0.0112258	0.0112258	0.326454	0.342135	0.0112258	0.0112258	0.0112258	0.030381	0.480924	0.042009	0.0895856	0.0112258	0.0911949	0.0112258	0.345342	0.342675	0.0112258	2.75659	3.41714	6.32027	0.199487	0.290056	0.0112258	3.75297	0.140268	0.0112258	0.298237	0.313133	0.0112258	0.0112258	0.0112258	0.697354	1.14942	0.0112258	0.0600623	0.0943047	3.22943	0.140068	0.684098	1.57469	0.0112258	0.954094
D12R24	0.0773792	0.55167	1.31846	1.20522	2.50695	0.388196	0.529753	0.424503	0.103877	0.890898	0.495824	0.0112258	0.0112258	0.0112258	0.0112258	0.388387	0.0112258	0.111351	0.0112258	0.128335	0.0112258	0.0112258	0.331851	0.0112258	1.99615	1.06999	4.68785	0.0112258	0.193777	0.0112258	3.04046	0.0112258	0.0112258	1.01224	0.471661	0.122277	0.0112258	0.0112258	1.22222	0.903909	0.0112258	0.0112258	0.0843116	5.61846	0.0112258	1.00889	1.07457	0.0112258	2.73094
D12R34	0.264084	0.118593	0.970123	0.203687	1.34474	0.1718	0.0112258	0.0112258	0.0112258	0.140264	0.429194	0.0112258	0.0112258	0.186938	0.0836823	0.567356	0.0112258	0.115522	0.0112258	0.0112258	0.0112258	0.714702	0.0112258	0.0112258	1.69054	1.75625	5.46323	0.13485	0.311116	0.0112258	4.66139	0.333554	0.1625	0.232515	0.39119	0.0112258	0.0523263	0.0112258	0.592885	1.49966	0.0112258	0.0112258	0.46485	3.21834	0.204182	0.433455	1.20001	0.0112258	1.64095
mean	0.13687	0.396883	1.17651	0.603182	1.56956	0.69294	0.184068	0.148985	0.0421095	0.452539	0.422384	0.0112258	0.0112258	0.0697965	0.041763	0.478889	0.0214869	0.105486	0.0112258	0.0769187	0.0112258	0.35709	0.228584	0.0112258	2.14776	2.08113	5.49045	0.115188	0.264983	0.0112258	3.81828	0.161683	0.0616505	0.514332	0.391995	0.048243	0.024926	0.0112258	0.837486	1.18433	0.0112258	0.0275047	0.214489	4.02207	0.118492	0.708816	1.28309	0.0112258	1.77533
SD	0.110247	0.241513	0.182888	0.530597	0.847649	0.723375	0.299372	0.238606	0.0534921	0.390878	0.0770706	0	0	0.101447	0.0375453	0.0895019	0.0177727	0.0139275	0	0.0598458	0	0.351885	0.188315	0	0.548962	1.20683	0.816552	0.0956583	0.062559	0	0.812437	0.162228	0.0873381	0.432454	0.0792669	0.0641155	0.0237293	0	0.337257	0.299407	0	0.0281957	0.216877	1.38252	0.0982707	0.288515	0.260204	0	0.896011
SE	0.0636514	0.139438	0.105591	0.30634	0.48939	0.417641	0.172842	0.137759	0.0308837	0.225674	0.0444967	0	0	0.0585706	0.0216768	0.051674	0.0102611	0.00804107	0	0.034552	0	0.203161	0.108724	0	0.316943	0.696763	0.471437	0.0552284	0.0361184	0	0.469061	0.0936622	0.0504247	0.249678	0.0457647	0.0370171	0.0137001	0	0.194716	0.172863	0	0.0162788	0.125214	0.798199	0.0567366	0.166574	0.150229	0	0.517312
D12R18	0.236627	0.0112258	0.92207	0.266568	2.40242	0.0112258	0.0112258	0.0112258	0.298846	1.72728	0.146638	0.0112258	0.0538686	0.194016	0.0112258	0.0112258	0.0112258	0.0557089	0.0112258	0.0112258	0.0112258	0.0112258	0.0112258	0.0388368	1.5174	1.23222	2.77189	0.105081	0.215496	0.0112258	2.48614	0.143177	0.0112258	1.07116	0.464315	0.0910071	0.0112258	0.0112258	5.88487	0.72928	0.0112258	0.031148	0.063412	0.0112258	0.0620213	4.09095	0.39939	0.0112258	0.704845
D12R28	0.156422	0.0112258	1.69696	0.189594	2.64979	0.0112258	0.197775	0.0112258	0.352736	1.44841	0.367681	0.0112258	0.0112258	0.14365	0.104862	0.0112258	0.0112258	0.0818603	0.107582	0.0112258	0.0112258	0.0112258	0.0112258	0.0112258	1.59931	0.764748	4.20387	0.045236	0.355206	0.0112258	3.49765	0.0839792	0.107883	2.85334	0.511937	0.201778	0.0112258	0.0112258	2.15213	0.525626	0.0112258	0.0112258	0.0112258	3.58307	0.0112258	1.07973	0.333358	0.0112258	2.98981
D12R38	0.109836	0.742991	1.02022	0.885697	1.02465	2.26551	0.427219	0.0112258	0.0112258	0.431143	0.447054	0.0112258	0.0658403	0.0112258	0.0112258	0.359882	0.0112258	0.119243	0.0112258	0.108491	0.0112258	0.247489	0.0112258	0.0112258	2.38908	3.26992	7.19142	0.15899	0.286703	0.0112258	3.52424	0.0112258	0.0112258	0.394244	0.294044	0.0251017	0.0112258	0.0112258	0.873144	1.0247	0.0112258	0.049752	0.0922004	0.0112258	0.11149	1.12194	1.7273	0.0112258	1.10926
mean	0.167628	0.255148	1.21308	0.447286	2.02562	0.762655	0.212073	0.0112258	0.220936	1.20228	0.320457	0.0112258	0.0436449	0.116297	0.042438	0.127445	0.0112258	0.0856041	0.0433444	0.0436476	0.0112258	0.0899803	0.0112258	0.0204295	1.83526	1.75563	4.72239	0.103102	0.285802	0.0112258	3.16934	0.0794607	0.0434448	1.43958	0.423432	0.105962	0.0112258	0.0112258	2.97005	0.759868	0.0112258	0.0307086	0.0556128	1.20184	0.0615791	2.09754	0.820017	0.0112258	1.6013
SD	0.0641341	0.422485	0.421913	0.38162	0.875647	1.30151	0.208365	0	0.183602	0.682224	0.155676	0	0.0287067	0.0944152	0.054061	0.201297	0	0.0319321	0.055631	0.0561561	0	0.136407	0	0.0159412	0.481363	1.33208	2.25493	0.0569029	0.0698593	0	0.591822	0.0660916	0.0558049	1.27027	0.114555	0.0892824	0	0	2.60405	0.250938	0	0.0192668	0.0410468	2.0622	0.0501336	1.72647	0.786425	0	1.21936
SE	0.0370278	0.243922	0.243592	0.220329	0.505555	0.751429	0.1203	0	0.106003	0.393882	0.0898796	0	0.0165738	0.0545106	0.0312121	0.116219	0	0.018436	0.0321186	0.0324218	0	0.0787545	0	0.00920365	0.277915	0.769077	1.30188	0.0328529	0.0403333	0	0.341689	0.038158	0.032219	0.733392	0.0661384	0.0515472	0	0	1.50345	0.144879	0	0.0111237	0.0236984	1.19061	0.0289447	0.99678	0.454043	0	0.704
[truncated: 14 more columns]

## Sheet: S2c- VOCS 2016
Supplementary Table 2c: Relative abundance of VOCs in strawberry samples in the 2016 season
	1-Butanol, 2-methyl-	1-Butanol, 2-methyl-, acetate	1-Butanol, 3-methyl-	1-Butanol, 3-methyl-, acetate	1-Pentanol	1-Propanol, 2-methyl-	2-Butenoic acid, 2-methyl-, ethyl ester	2-Butenoic acid, methyl ester, (E)-	2-Hexen-1-ol, acetate, (Z)-	2-Hexenoic acid, ethyl ester	2-Penten-1-ol, acetate, (Z)-	2-Propanol, 1-methoxy-	3-Hexen-1-ol, acetate, (Z)-	Acetic acid	Acetic acid, butyl ester	Acetic acid, hexyl ester	Acetic acid, octyl ester	Acetic acid, pentyl ester	Butanoic acid, 1-methylethyl ester	Butanoic acid, 2-methyl-, 3-methylbutyl ester	Butanoic acid, 2-methyl-, ethyl ester	Butanoic acid, 2-methyl-, methyl ester	Butanoic acid, 2-methyl-, propyl ester	Butanoic acid, 2-methylpropyl ester	Butanoic acid, 3-methyl-, ethyl ester	Butanoic acid, ethyl ester	Butanoic acid, hexyl ester	Butanoic acid, methyl ester	Butanoic acid, propyl ester	Butyl 2-methylbutanoate	Decanal	Diethyl carbonate	Disulfide, dimethyl	D-Limonene	Docosane	Hex-5-enoic acid, ethyl ester	Hexanoic acid, 1-methylethyl ester	Hexanoic acid, ethyl ester	Hexanoic acid, methyl ester	Isobutyl acetate	Isopropyl acetate	Methacrylic acid, ethyl ester	Methyl isovalerate	Nonanal	n-Propyl acetate	Octanoic acid, ethyl ester	Oxetane, 3,3-dimethyl-	Pentadecane, 2-methyl-	Pentanoic acid, 3-methyl-, ethyl ester
	C1	C2	C3	C4	C5	C6	C7	C8	C9	C10	C11	C12	C13	C14	C15	C16	C17	C18	C19	C20	C21	C22	C23	C24	C25	C26	C27	C28	C29	C30	C31	C32	C33	C34	C35	C36	C37	C38	C39	C40	C41	C42	C43	C44	C45	C46	C47	C48	C49
D0R1	0.0137811	1.01749	0.0137811	2.63829	0.431273	0.0137811	0.82015	0.951855	0.0137811	0.301709	0.122987	0.0137811	0.0137811	1.81067	1.65492	1.82278	0.0137811	0.700202	0.426261	0.0743051	3.3977	1.45543	0.395099	0.0825074	0.0137811	4.17026	0.0137811	2.29337	0.0137811	0.118235	0.0137811	0.120155	0.591315	0.141453	0.0137811	0.14348	0.108628	3.89314	1.50208	1.95906	1.25958	0.0578319	0.0137811	0.0137811	1.29479	0.442797	0.0137811	0.0137811	0.16042
D0R2	0.0137811	0.0137811	0.0137811	2.67672	0.266166	0.0137811	0.998105	1.18931	0.0137811	0.321872	0.168138	0.0137811	0.487333	1.42294	1.88941	2.34877	0.187865	0.959043	0.65029	0.17842	3.86274	1.83241	0.442803	0.11847	1.27251	4.82442	0.0137811	2.63402	0.0137811	0.142225	0.0137811	0.110716	0.907584	0.223033	0.0137811	0.213207	0.336239	2.04702	2.05837	2.25805	0.0137811	0.145985	0.0137811	0.0137811	0.0137811	0.481451	0.0137811	0.0137811	0.124059
D0R3	0.0137811	0.0137811	0.0137811	0.0137811	0.0137811	0.0137811	0.0137811	0.0137811	0.0137811	0.0137811	0.0137811	0.0137811	0.0137811	0.0137811	0.0137811	0.0137811	0.0137811	0.0137811	0.0137811	0.0137811	0.0137811	0.0137811	0.0137811	0.0137811	0.0137811	0.0137811	0.0137811	0.0137811	0.0137811	0.0137811	0.0137811	0.0137811	7.71606	0.936138	0.0137811	0.0137811	0.0137811	0.0137811	0.0137811	0.0137811	0.0137811	0.0137811	0.0137811	0.0137811	0.0137811	0.0137811	0.0137811	0.0137811	0.0137811
mean	0.0137811	0.348349	0.0137811	1.77627	0.237073	0.0137811	0.610679	0.718314	0.0137811	0.212454	0.101635	0.0137811	0.171632	1.08247	1.18604	1.39511	0.071809	0.557675	0.363444	0.0888353	2.42474	1.10054	0.283894	0.0715861	0.433358	3.00282	0.0137811	1.64706	0.0137811	0.0914137	0.0137811	0.0815507	3.07165	0.433542	0.0137811	0.123489	0.152883	1.98465	1.19141	1.4103	0.429049	0.0725326	0.0137811	0.0137811	0.440785	0.312676	0.0137811	0.0137811	0.0994202
SD	0	0.57949	0	1.52648	0.210261	0	0.52453	0.621588	0	0.172351	0.0793625	0	0.273405	0.945595	1.02195	1.22483	0.100507	0.488483	0.322871	0.0832757	2.10086	0.95985	0.235138	0.0531921	0.726729	2.60917	0	1.42468	0	0.0682935	0	0.0588797	4.02528	0.437169	0	0.101205	0.165722	1.94043	1.05711	1.21862	0.719265	0.0673168	0	0	0.739592	0.259571	0	0	0.0763615
SE	0	0.334568	0	0.881312	0.121394	0	0.302838	0.358874	0	0.0995067	0.0458199	0	0.157851	0.54594	0.590024	0.707158	0.058028	0.282026	0.186409	0.0480792	1.21293	0.554169	0.135757	0.0307105	0.419577	1.5064	0	0.822537	0	0.0394293	0	0.0339942	2.324	0.252399	0	0.0584306	0.0956795	1.12031	0.610321	0.703573	0.415268	0.0388654	0	0	0.427004	0.149864	0	0	0.0440874
D1R14	0.0137811	0.938895	0.180561	3.02666	0.396321	0.0137811	0.60026	1.50956	0.0137811	0.0137811	0.319572	0.0137811	0.0137811	2.39843	2.49205	1.82643	0.116914	0.914034	0.629665	0.127613	2.97644	1.68424	0.481475	0.212842	0.0137811	3.15252	0.0137811	2.59145	0.462897	0.114469	0.0137811	0.0137811	0.314961	0.300812	0.0137811	0.0137811	0.274472	4.10729	1.77625	2.19895	2.21294	0.0137811	0.0137811	0.0137811	0.0137811	0.208427	0.0137811	0.0137811	0.0137811
D1R24	0.0137811	0.548318	0.0137811	2.73314	0.0137811	0.0137811	0.365733	1.26523	0.325996	0.0137811	0.504194	0.215654	0.5645	1.42941	2.7486	2.59357	0.0137811	1.33583	0.752588	0.0137811	2.55812	1.69115	0.226949	0.108575	0.0137811	3.93704	0.0137811	2.95079	0.108016	0.0137811	0.0137811	0.0137811	0.416279	0.221103	0.0137811	0.0137811	0.0137811	4.01031	3.18002	1.84233	1.21505	0.0137811	0.0137811	0.0137811	1.67048	0.0137811	0.0137811	0.0137811	0.0137811
D1R34	0.239321	0.0137811	0.0137811	2.83829	0.600794	0.0137811	1.21872	1.77216	0.0137811	0.406142	0.295331	0.0137811	0.734278	0.0137811	2.15096	2.28152	0.0137811	1.27845	0.395317	0.146374	3.86479	2.39536	0.487247	0.187077	0.0137811	3.44091	0.0137811	2.16096	0.0137811	0.157329	0.0137811	0.180038	1.30677	0.328857	0.0137811	0.209243	0.0481786	4.19125	2.08579	2.05185	1.04954	0.274151	0.0137811	0.0137811	0.5056	0.509631	0.0137811	0.0137811	0.159369
mean	0.0889609	0.500332	0.0693743	2.86603	0.336965	0.0137811	0.728237	1.51565	0.117853	0.144568	0.373032	0.081072	0.43752	1.28054	2.46387	2.23384	0.0481587	1.17611	0.592523	0.0959225	3.13312	1.92358	0.398557	0.169498	0.0137811	3.51016	0.0137811	2.56773	0.194898	0.0951932	0.0137811	0.0692	0.679335	0.283591	0.0137811	0.0789352	0.112144	4.10295	2.34735	2.03105	1.49251	0.100571	0.0137811	0.0137811	0.729953	0.243946	0.0137811	0.0137811	0.0623104
SD	0.130215	0.46442	0.0962902	0.148712	0.297974	0	0.440658	0.253519	0.180257	0.22653	0.114234	0.116551	0.376659	1.19927	0.299814	0.385784	0.0595438	0.228768	0.181508	0.0717524	0.667273	0.408581	0.148645	0.0543106	0	0.396818	0	0.39545	0.236828	0.0736899	0	0.0959884	0.545727	0.0559029	0	0.11285	0.141628	0.0905475	0.737533	0.179219	0.629376	0.150325	0	0	0.85083	0.249826	0	0	0.0840553
SE	0.0751798	0.268133	0.0555932	0.0858589	0.172035	0	0.254414	0.146369	0.104071	0.130787	0.0659529	0.067291	0.217464	0.692401	0.173098	0.222733	0.0343776	0.132079	0.104794	0.0414262	0.38525	0.235894	0.0858201	0.0313563	0	0.229103	0	0.228313	0.136733	0.0425449	0	0.0554189	0.315075	0.0322756	0	0.0651541	0.0817692	0.0522776	0.425815	0.103472	0.363371	0.0867899	0	0	0.491227	0.144237	0	0	0.0485293
D1R18	0.603833	0.0137811	1.77789	3.18045	1.64599	0.0137811	1.66164	0.187875	0.466325	0.718759	0.0710445	0.0137811	0.0137811	0.868903	2.48618	2.5012	0.0137811	1.09938	0.477877	0.51839	0.0137811	1.94455	0.539444	0.238476	1.5555	3.53189	0.0137811	2.36779	0.0137811	0.235688	0.0137811	0.732256	0.950695	0.232977	0.0137811	0.142357	0.106563	2.71772	1.79281	1.7551	0.937902	0.347468	0.0137811	0.0137811	1.25035	0.501029	0.225658	0.0137811	0.293643
D1R28	0.0137811	0.0137811	0.0137811	2.71418	0.0137811	0.0137811	0.0137811	1.45506	0.0137811	0.0137811	0.539982	0.459505	0.0137811	1.94462	3.08577	1.89356	0.0137811	1.34805	0.79296	0.0137811	1.32627	2.26051	0.0137811	0.0911829	0.0137811	2.58906	0.0137811	4.2608	0.0137811	0.0137811	0.0137811	0.0137811	0.292466	0.37534	0.0137811	0.0137811	0.0137811	1.48299	3.9451	2.32759	3.28033	0.0137811	0.0137811	0.0137811	1.73227	0.0137811	0.0137811	0.0137811	0.0137811
D1R38	0.238577	1.85	0.387092	1.86729	0.661526	0.56139	1.41539	1.37419	0.0137811	0.641963	0.173141	0.0137811	0.0137811	0.630606	2.19214	2.16384	0.0137811	1.16749	0.321111	0.149873	1.91121	2.49171	0.830005	0.0137811	0.0137811	2.99764	0.0137811	2.54792	0.420659	0.135181	0.0137811	0.346186	2.18242	0.2913	0.0137811	0.126446	0.0352565	4.87977	1.62866	1.33916	0.0137811	0.285486	0.0137811	0.0137811	1.93962	0.498637	0.0137811	0.0137811	0.333862
mean	0.285397	0.625853	0.726256	2.5873	0.773765	0.196318	1.03027	1.00571	0.164629	0.458168	0.261389	0.162356	0.0137811	1.14804	2.58803	2.1862	0.0137811	1.20497	0.530649	0.227348	1.08375	2.23226	0.461077	0.11448	0.527689	3.03953	0.0137811	3.05884	0.149407	0.128217	0.0137811	0.364074	1.14186	0.299872	0.0137811	0.0941948	0.0518668	3.02682	2.45552	1.80728	1.41067	0.215578	0.0137811	0.0137811	1.64075	0.337816	0.0844067	0.0137811	0.213762
SD	0.297799	1.06014	0.929676	0.665709	0.821871	0.316162	0.888876	0.709418	0.261276	0.386761	0.24661	0.257339	0	0.700071	0.455433	0.304439	0	0.128503	0.240311	0.261074	0.971684	0.274673	0.413717	0.114145	0.890114	0.472809	0	1.04482	0.234911	0.111117	0	0.359572	0.95937	0.0715674	0	0.0700932	0.0485699	1.71936	1.29262	0.496275	1.68381	0.177488	0	0	0.353633	0.280625	0.122327	0	0.174352
SE	0.171934	0.612072	0.536749	0.384348	0.474507	0.182536	0.513193	0.409582	0.150848	0.223297	0.14238	0.148575	0	0.404186	0.262945	0.175768	0	0.0741914	0.138743	0.150731	0.561002	0.158582	0.238859	0.0659014	0.513908	0.272976	0	0.603227	0.135626	0.0641536	0	0.207599	0.553892	0.0413195	0	0.0404683	0.0280418	0.992671	0.746293	0.286524	0.972148	0.102473	0	0	0.20417	0.162019	0.0706256	0	0.100662
D5R14	0.0137811	0.341525	0.0137811	2.60984	0.0137811	0.0137811	0.357798	1.46396	0.312361	0.0137811	0.547479	0.0137811	0.567813	1.53979	2.55807	2.25388	0.0137811	1.1937	0.6788	0.0137811	2.17201	1.71441	0.185331	0.0522869	0.0137811	3.5428	0.0137811	3.38926	0.0619075	0.0137811	0.0137811	0.0137811	0.198003	0.240878	0.0137811	0.0137811	0.0878704	3.91253	3.03497	1.99322	2.76624	0.0137811	0.457504	0.0137811	1.54009	0.0137811	0.0137811	0.0137811	0.0137811
D5R24	0.0137811	0.0137811	0.0137811	3.06039	0.0137811	0.0137811	0.115431	0.859788	3.10228	0.0137811	0.158283	0.0137811	1.43846	0.0137811	1.7487	3.08714	0.192981	1.49633	1.29493	0.0137811	0.985422	1.71893	0.0137811	0.240842	0.411118	3.26449	0.337612	2.98832	0.0833394	0.0137811	0.0137811	0.0137811	0.138429	0.0137811	0.0137811	0.0137811	1.05174	3.73381	4.12146	1.20914	1.36744	0.0137811	0.960312	0.0137811	0.411637	0.0640043	0.0137811	0.0137811	0.0137811
D5R34	0.0137811	0.0137811	0.0137811	2.75887	0.63716	0.0137811	1.25466	1.10639	0.0137811	0.518809	0.186123	0.0137811	0.0137811	2.80135	2.01541	2.69778	0.0137811	1.18681	0.528567	0.276017	0.0137811	2.1415	0.55185	0.0137811	0.0137811	2.26558	0.0137811	2.5812	0.0137811	0.138251	0.0137811	0.300864	0.894535	0.264487	0.0137811	0.126881	0.115311	4.95326	1.77499	0.861326	0.0137811	0.260873	0.0137811	0.0137811	1.37894	0.573071	0.0137811	0.0137811	0.284672
mean	0.0137811	0.123029	0.0137811	2.8097	0.221574	0.0137811	0.575964	1.14338	1.14281	0.182124	0.297295	0.0137811	0.673352	1.45164	2.10739	2.6796	0.0735144	1.29228	0.834099	0.101193	1.05707	1.85828	0.250321	0.102303	0.146227	3.02429	0.121725	2.98626	0.0530093	0.0552709	0.0137811	0.109476	0.410322	0.173049	0.0137811	0.051481	0.418307	4.19987	2.97714	1.35456	1.38249	0.0961449	0.477199	0.0137811	1.11022	0.216952	0.0137811	0.0137811	0.104078
SD	0	0.189223	0	0.229535	0.359908	0	0.600134	0.303779	1.70351	0.291578	0.217112	0	0.718181	1.39587	0.41245	0.416929	0.103461	0.176742	0.406099	0.151402	1.0809	0.245289	0.274859	0.121513	0.229403	0.671637	0.186964	0.404033	0.0356226	0.0718626	0	0.165748	0.420397	0.138434	0	0.0652983	0.54874	0.658548	1.1743	0.579792	1.37629	0.142658	0.473573	0	0.610337	0.309429	0	0	0.156399
SE	0	0.109248	0	0.132522	0.207793	0	0.346487	0.175387	0.983522	0.168343	0.12535	0	0.414642	0.805908	0.238128	0.240714	0.0597334	0.102042	0.234461	0.0874121	0.624055	0.141617	0.15869	0.0701556	0.132446	0.38777	0.107944	0.233269	0.0205667	0.0414899	0	0.0956945	0.242716	0.0799249	0	0.0377	0.316815	0.380213	0.677985	0.334743	0.794601	0.0823639	0.273417	0	0.352378	0.178649	0	0	0.090297
D5R18	0.0137811	0.0137811	0.889164	2.66673	0.959362	0.495582	1.24216	0.922636	0.0137811	0.593352	0.0137811	0.0137811	0.0137811	1.70849	1.80185	3.0714	0.0137811	1.0223	0.28401	0.283098	3.20836	1.90165	0.591039	0.0850898	0.0137811	2.8497	0.0137811	2.05482	0.0137811	0.140021	0.0137811	0.430851	1.01789	0.159115	0.0137811	0.149453	0.0308154	4.03555	1.02783	1.46772	2.19458	0.304858	0.0137811	0.0137811	1.27971	0.386761	0.151294	0.0137811	0.271036
D5R28	0.0137811	0.690753	0.0137811	3.19729	0.0137811	0.0137811	0.0783233	0.888902	2.36827	0.0137811	0.14998	0.0137811	1.19805	0.0137811	1.73265	3.41401	0.0137811	1.26711	1.42028	0.0137811	0.935868	1.82061	0.0137811	0.245097	0.0137811	3.27387	0.285727	2.5562	0.0751027	0.0137811	0.0137811	0.0137811	0.139463	0.0137811	0.0137811	0.0137811	1.05905	3.88528	4.26789	1.28198	1.73084	0.0137811	0.94951	0.0137811	0.43533	0.0137811	0.0137811	0.0137811	0.0137811
D5R38	0.467583	1.55298	1.27366	1.80876	1.26601	0.481164	1.50304	0.417802	0.0137811	0.688966	0.0416146	0.0137811	0.0137811	2.22939	1.89925	2.41615	0.117753	0.904296	0.535657	0.5136	1.41341	1.69942	0.519022	0.180104	1.52206	5.34911	0.0137811	1.83038	0.0137811	0.18262	0.0137811	0.82406	1.1085	0.200204	0.0137811	0.161315	0.272813	2.1708	1.44272	1.20153	0.670179	0.33338	0.0137811	0.0137811	1.1638	0.68347	0.237026	0.0137811	0.323646
mean	0.165048	0.752505	0.725535	2.55759	0.746384	0.330176	0.941175	0.743114	0.798611	0.432033	0.0684587	0.0137811	0.408537	1.31722	1.81125	2.96718	0.0484384	1.06457	0.746649	0.27016	1.85255	1.80723	0.374614	0.170097	0.51654	3.82423	0.10443	2.14713	0.0342216	0.112141	0.0137811	0.422897	0.755285	0.124367	0.0137811	0.108183	0.454227	3.36388	2.24615	1.31708	1.53187	0.21734	0.325691	0.0137811	0.959613	0.361337	0.134033	0.0137811	0.202821
SD	0.262002	0.771455	0.645681	0.700668	0.652716	0.274101	0.758551	0.282232	1.35937	0.365358	0.0719584	0	0.683737	1.15847	0.0836966	0.507025	0.0600282	0.185064	0.596797	0.25016	1.1982	0.101774	0.314558	0.0804717	0.870804	1.33751	0.157008	0.37161	0.0354041	0.0878046	0	0.405198	0.535238	0.0979489	0	0.0819692	0.537589	1.03597	1.76313	0.136523	0.781438	0.176863	0.540244	0	0.457726	0.335568	0.112619	0	0.165813
SE	0.151267	0.4454	0.372784	0.404531	0.376846	0.158252	0.43795	0.162947	0.78483	0.21094	0.0415452	0	0.394755	0.668842	0.0483223	0.292731	0.0346573	0.106847	0.344561	0.14443	0.691781	0.0587593	0.18161	0.0464603	0.502759	0.772213	0.0906485	0.214549	0.0204406	0.050694	0	0.233941	0.30902	0.0565508	0	0.047325	0.310377	0.598115	1.01794	0.0788215	0.451163	0.102112	0.31191	0	0.264268	0.19374	0.0650204	0	0.0957324
D12R14	0.0137811	0.740477	0.0137811	1.69024	0.0137811	0.0137811	0.11826	0.0137811	1.37749	0.0137811	0.0957517	0.0137811	0.847068	0.0137811	1.75853	3.8532	0.103406	0.908737	0.692954	0.0137811	0.831832	0.991996	0.0137811	0.202749	0.0137811	3.73493	0.30907	3.56425	0.0663807	0.0137811	0.321261	0.0137811	0.0137811	0.0137811	0.0137811	0.0137811	0.357228	4.21837	4.43456	1.23507	2.17731	0.0137811	0.519822	0.0137811	0.359583	0.092897	0.0137811	0.112911	0.0137811
D12R24	0.0137811	0.0137811	0.0137811	0.0137811	0.0137811	0.0137811	0.0137811	0.0137811	0.0137811	0.0137811	0.0137811	0.0137811	0.0137811	0.0137811	0.0137811	0.0137811	0.0137811	0.0137811	0.0137811	0.0137811	0.0137811	0.0137811	0.0137811	0.0137811	0.0137811	0.0137811	0.0137811	0.0137811	0.0137811	0.0137811	0.0137811	0.0137811	0.0137811	0.0137811	0.0137811	0.0137811	0.0137811	0.0137811	0.0137811	0.0137811	0.0137811	0.0137811	0.0137811	0.0137811	0.0137811	0.0137811	0.0137811	0.0137811	0.0137811
D12R34	0.0137811	1.36877	0.0137811	2.74083	0.214658	0.0137811	0.0137811	0.779223	0.691427	0.0137811	0.32204	0.958887	0.63831	0.0137811	2.59326	2.82961	0.453433	1.1283	1.02073	0.0137811	1.7403	2.27875	0.0137811	0.303216	0.0137811	4.12929	0.0137811	3.4464	0.101086	0.0137811	0.687995	0.0137811	0.119762	0.684325	0.399425	0.0137811	0.782934	3.03423	3.83912	1.80054	0.0137811	0.0137811	0.0137811	0.655106	1.19664	0.0137811	0.0137811	0.187732	0.0137811
mean	0.0137811	0.707676	0.0137811	1.48162	0.08074	0.0137811	0.0486075	0.268929	0.694234	0.0137811	0.143857	0.328816	0.49972	0.0137811	1.45519	2.2322	0.190207	0.683606	0.57582	0.0137811	0.86197	1.09484	0.0137811	0.173249	0.0137811	2.626	0.112211	2.34148	0.0604159	0.0137811	0.341012	0.0137811	0.0491079	0.237296	0.142329	0.0137811	0.384648	2.42212	2.76248	1.01646	0.734957	0.0137811	0.182462	0.227556	0.523336	0.040153	0.0137811	0.104808	0.0137811
SD	0	0.67809	0	1.37544	0.115976	0	0.0603212	0.441928	0.681861	0	0.15966	0.545657	0.433587	0	1.31622	1.98821	0.232324	0.590383	0.51359	0	0.863652	1.13598	0	0.146955	0	2.27083	0.170485	2.0167	0.0439571	0	0.337541	0	0.061188	0.387139	0.222652	0	0.385309	2.16809	2.39899	0.913218	1.24911	0	0.292163	0.370269	0.608195	0.0456776	0	0.0872581	0
SE	0	0.391495	0	0.794111	0.0669589	0	0.0348264	0.255147	0.393673	0	0.09218	0.315035	0.250331	0	0.75992	1.14789	0.134132	0.340858	0.296521	0	0.49863	0.65586	0	0.0848446	0	1.31106	0.0984298	1.16434	0.0253786	0	0.194879	0	0.0353269	0.223515	0.128548	0	0.222458	1.25175	1.38506	0.527246	0.721176	0	0.16868	0.213775	0.351142	0.026372	0	0.0503785	0
D12R18	0.0137811	0.0137811	0.0137811	0.0137811	0.0137811	0.0137811	0.0137811	0.0137811	0.0137811	0.0137811	0.0137811	0.0137811	0.0137811	0.0137811	0.0137811	0.0137811	0.0137811	0.0137811	0.0137811	0.0137811	0.0137811	0.0137811	0.0137811	0.0137811	0.0137811	0.0137811	0.0137811	0.0137811	0.0137811	0.0137811	0.0137811	0.0137811	0.0137811	0.0137811	0.0137811	0.0137811	0.0137811	0.0137811	0.0137811	0.0137811	0.0137811	0.0137811	0.0137811	0.0137811	0.0137811	0.0137811	0.0137811	0.0137811	0.0137811
D12R28	0.0137811	1.21807	0.0137811	1.91034	0.0137811	0.0137811	0.149272	0.0137811	1.63619	0.0137811	0.218043	0.0137811	1.02361	0.0137811	1.9704	3.18994	0.191352	1.07521	0.943242	0.0137811	0.885847	1.12399	0.0137811	0.250767	0.0137811	3.94734	0.41695	3.64546	0.143485	0.0137811	0.385978	0.0137811	0.0137811	0.0137811	0.20021	0.0137811	0.714005	4.30886	4.17562	1.26921	1.89971	0.0137811	0.524623	0.31448	0.449708	0.0682952	0.0137811	0.0983927	0.0137811
D12R38	0.0137811	0.0137811	0.0137811	0.0137811	0.0137811	0.0137811	0.0137811	0.0137811	0.0137811	0.0137811	0.0137811	0.0137811	0.0137811	0.0137811	0.0137811	0.0137811	0.0137811	0.0137811	0.0137811	0.0137811	0.0137811	0.0137811	0.0137811	0.0137811	0.0137811	0.0137811	0.0137811	0.0137811	0.0137811	0.0137811	0.0137811	0.0137811	0.0137811	0.0137811	0.0137811	0.0137811	0.0137811	0.0137811	0.0137811	0.0137811	0.0137811	0.0137811	0.0137811	0.0137811	0.0137811	0.0137811	0.0137811	0.0137811	0.0137811
mean	0.0137811	0.415209	0.0137811	0.645968	0.0137811	0.0137811	0.0589448	0.0137811	0.554583	0.0137811	0.0818683	0.0137811	0.350392	0.0137811	0.665988	1.0725	0.0729715	0.367589	0.323601	0.0137811	0.30447	0.38385	0.0137811	0.0927764	0.0137811	1.32497	0.148171	1.22434	0.0570157	0.0137811	0.137847	0.0137811	0.0137811	0.0137811	0.075924	0.0137811	0.247189	1.44547	1.40106	0.432258	0.642426	0.0137811	0.184062	0.114014	0.15909	0.0319524	0.0137811	0.041985	0.0137811
SD	0	0.695294	0	1.09498	0	0	0.0782259	0	0.936696	0	0.117931	0	0.583027	0	1.12965	1.83376	0.102521	0.612814	0.536624	0	0.503487	0.640979	0	0.136824	0	2.27104	0.23277	2.09675	0.0748847	0	0.214888	0	0	0	0.107635	0	0.404275	2.47976	2.40284	0.724823	1.08884	0	0.294934	0.173609	0.251683	0.0314737	0	0.0488506	0
SE	0	0.401428	0	0.632187	0	0	0.0451637	0	0.540802	0	0.0680873	0	0.336611	0	0.652206	1.05872	0.0591904	0.353808	0.30982	0	0.290689	0.370069	0	0.0789954	0	1.31119	0.13439	1.21056	0.0432347	0	0.124066	0	0	0	0.0621429	0	0.233408	1.43169	1.38728	0.418477	0.628645	0	0.170281	0.100233	0.145309	0.0181714	0	0.0282039	0
[truncated: 11 more columns]
