# Supplementary material for: Storage of halved strawberry fruits affects aroma, phytochemical content and gene expression, and is affected by pre-harvest factors
Source: Front Plant Sci. 2023 May 31;14:1165056. doi: 10.3389/fpls.2023.1165056 (PMC10264638; doi:10.3389/fpls.2023.1165056)
Supplement: Supplementary file 3 [file Table_2.xlsx]

## Sheet: Sheet1
Supplementary Table 4. List of TFs in the DEGs
tracking_id	D01	D15	D05	Family	Function	Gene code	At hit	Gene Symbol
gene12917	-0.197815	1.68669	1.48887	ARF	auxin response factor 19-like	mrna12917-v1.0-hybrid	AT1G19220.1	ARF19
gene19138	1.02306	-1.04087	-0.0178041	ARF	auxin response factor 18	mrna19138-V1.0-hybrid	AT4G23980.1	ARF9
gene22728	0.623297	0.0958835	0.719181	ARF	auxin response factor 6-like isoform X2	mrna22728-V1.0-hybrid	AT1G30330.1	ARF6
gene25123	-0.207439	-0.594209	-0.801648	ARF	auxin response factor 9 isoform X1	mrna25123-V1.0-hybrid	AT4G23980.2	ARF9
gene30394	-1.75278	-0.809019	-2.5618	ARF	auxin response factor 6	mrna30394-V1.0-hybrid	AT1G30330.1	ARF6
gene31631	-0.171278	1.12015	0.94887	ARF	auxin response factor 8	mrna31631-V1.0-hybrid	AT5G37020.1	ARF8
gene15029	0.0420439	-0.654035	-0.611991	ARR-B	two-component response regulator ARR12	mrna15029-V1.0-hybrid	AT2G25180.1	RR12
gene05436	-0.747697	-0.926672	-1.67437	B3	B3 domain-containing protein Os04g0386900-like	mrna05436-V1.0-hybrid	#N/A	-
gene12000	0.537619	-1.50765	-0.970035	B3	B3 domain-containing protein REM5-like	mrna12000-V1.0-hybrid	AT4G31640.1	REM38
gene14412	0.400449	-1.30448	-0.904028	B3	B3 domain-containing transcription factor VRN1-like isoform X1	mrna14412-V1.0-hybrid	AT3G18990.1	VRN1
gene15016	-0.262743	-0.401082	-0.663825	B3	B3 domain-containing protein Os01g0234100-like isoform X1	mrna15016-V1.0-hybrid	AT5G42700.1	AT5G42700
gene18576	0.706697	0.646761	1.35346	B3	putative B3 domain-containing protein Os03g0621600	mrna18576-V1.0-hybrid	AT5G66980.1	AT5G66980
gene28601	-0.457704	-0.420285	-0.87799	B3	B3 domain-containing protein Os06g0194400-like isoform X1	mrna28601-V1.0-hybrid	AT5G42700.1	AT5G42700
gene29444	0.12279	0.881906	1.0047	B3	B3 domain-containing transcription factor VRN1-like	mrna29444-V1.0-hybrid	AT3G18990.1	VRN1
gene29446	-0.464973	-0.403389	-0.868361	B3	putative B3 domain-containing protein Os03g0621600	mrna29446-V1.0-hybrid	AT3G18990.1	VRN1
gene30690	0.40092	0.53521	0.936131	B3	B3 domain-containing protein Os07g0563300	mrna30690-V1.0-hybrid	AT4G32010.1	HSL1
gene31907	-0.859624	-1.39069	-2.25032	B3	B3 domain-containing transcription factor VRN1-like isoform X1	mrna31907-V1.0-hybrid	AT2G24645.1	AT2G24645
gene31952	1.06582	0.134519	1.20034	B3	B3 domain-containing protein Os01g0723500-like isoform X1	mrna31952-V1.0-hybrid	AT5G66980.1	AT5G66980
gene00620	-0.188308	-1.11902	-1.30733	BBR-BPC	protein NRT1/ PTR FAMILY 2.13-like	mrna00620-V1.0-hybrid	AT1G69870.1	NRT1.7
gene27313	0.56524	0.450478	1.01572	BES1	BES1/BZR1 homolog protein 4-like	mrna27313-V1.0-hybrid	AT1G78700.1	BEH4
gene00901	-0.973485	-0.150659	-1.12414	bHLH	protein CHROMATIN REMODELING 19	mrna00901-V1.0-hybrid	AT2G02090.1	ETL1
gene04534	0.511879	1.20767	1.71955	bHLH	transcription factor BIM2	mrna04534-V1.0-hybrid	AT1G69010.1	BIM2
gene14608	-0.445876	-0.304192	-0.750068	bHLH	transcription factor bHLH121	mrna14608-V1.0-hybrid	AT3G19860.1	bHLH121
gene14814	0.365454	0.810049	1.1755	bHLH	transcription factor bHLH106	mrna14814-V1.0-hybrid	AT2G41130.1	BHLH106
gene15187	-0.52264	-0.686333	-1.20897	bHLH	phosphatidylinositol/phosphatidylcholine transfer protein SFH8	mrna15187-V1.0-hybrid	AT2G21520.2	Sec14p-like
gene16564	-0.170262	-1.31264	-1.4829	bHLH	transcription factor UNE12 isoform X2	mrna16564-V1.0-hybrid	AT4G02590.2	UNE12
gene18888	-0.901757	0.16106	-0.740696	bHLH	transcription factor bHLH57-like	mrna18888-V1.0-hybrid	AT4G01460.1	AT4G01460
gene20622	-0.525417	-0.689684	-1.2151	bHLH	transcription factor bHLH122-like	mrna20622-V1.0-hybrid	AT1G51140.1	FBH3
gene22897	-0.483984	-0.367025	-0.851009	bHLH	transcription factor bHLH87	mrna22897-V1.0-hybrid	AT3G21330.1	AT3G21330
gene24654	0.978109	-0.155133	0.822976	bHLH	transcription factor ILR3-like	mrna24654-V1.0-hybrid	AT5G54680.1	ILR3
gene25984	-0.53669	-0.711116	-1.24781	bHLH	transcription factor bHLH47	mrna25984-V1.0-hybrid	AT1G74530.3	AT1G74530
gene29828	1.10252	-0.0761688	1.02635	bHLH	transcription factor bHLH106-like	mrna29828-V1.0-hybrid	AT1G68810.1	ABS5, T5L1, TMO5-LIKE1
gene00393	1.77051	-1.15343	0.617077	bZIP	ABSCISIC ACID-INSENSITIVE 5-like protein 2 isoform X2	mrna00393-V1.0-hybrid	AT3G56850.1	AREB3
gene00517	-0.00855454	-0.626993	-0.635547	bZIP	transcription factor HBP-1b(c38)	mrna00517-V1.0-hybrid	AT5G06839.3	TGA10
gene01680	-0.681313	-0.661082	-1.3424	bZIP	transcription factor RF2a	mrna01680-V1.0-hybrid	AT4G38900.3	AT4G38900		*
gene02419	-0.552388	-1.345	-1.89738	bZIP	protein FD-like	mrna02419-V1.0-hybrid	#N/A	-		*
gene03778	1.3478	-1.21347	0.134328	bZIP	CTL-like protein DDB_G0274487	mrna03778-V1.0-hybrid	AT1G25500.2	AT1G25500
gene04504	0.930774	0.693321	1.62409	bZIP	basic leucine zipper 43	mrna04504-V1.0-hybrid	AT1G78400.1	AT1G78400
gene08154	-0.42097	-0.563649	-0.984619	bZIP	uncharacterized protein	mrna08154-V1.0-hybrid	AT1G21090.1	AT1G21090
gene08186	-0.723058	-1.09662	-1.81968	bZIP	light-inducible protein CPRF2 isoform X1	mrna08186-V1.0-hybrid	AT4G02640.1	BZO2H1
gene08757	-0.188283	0.973102	0.78482	bZIP	basic leucine zipper 9	mrna08757-V1.0-hybrid	AT5G24800.1	BZIP9
gene09110	-0.465287	-0.7672	-1.23249	bZIP	ABSCISIC ACID-INSENSITIVE 5-like protein 5	mrna09110-V1.0-hybrid	AT1G45249.1	ABF2		*
gene11979	-0.18001	-0.802155	-0.982165	bZIP	uncharacterized protein	mrna11979-V1.0-hybrid	AT2G16770.1	bZIP23
gene13716	-0.565144	-0.75646	-1.3216	bZIP	uncharacterized protein	mrna13716-V1.0-hybrid	AT1G32160.1	AT1G32160
gene17796	-1.07564	-0.0213715	-1.09701	bZIP	basic leucine zipper 34	mrna17796-V1.0-hybrid	AT3G58120.1	BZIP61
gene00274	-0.424655	-1.33934	-1.764	C2H2	uncharacterized protein	mrna00274-V1.0-hybrid	AT1G80730.1	ZFP1
gene00618	0.212099	0.825389	1.03749	C2H2	protein SHOOT GRAVITROPISM 5-like isoform X1	mrna00618-V1.0-hybrid	AT1G68130.1	IDD14
gene01102	-0.267995	-0.543091	-0.811086	C2H2	protein SENSITIVE TO PROTON RHIZOTOXICITY 1	mrna01102-V1.0-hybrid	AT5G22890.1	AT5G22890
gene04320	0.43039	0.476387	0.906777	C2H2	uncharacterized protein	mrna04320-V1.0-hybrid	AT3G19580.2	ZF2
gene04812	-1.46078	0.00168266	-1.45909	C2H2	protein indeterminate-domain 9-like	mrna04812-V1.0-hybrid	AT3G45260.1	AT3G45260
gene05263	-0.885344	-1.0829	-1.96824	C2H2	zinc finger protein 2	mrna05263-V1.0-hybrid	AT5G57520.1	ZFP2		*
gene09325	0.434639	-1.01803	-0.583393	C2H2	protein SHOOT GRAVITROPISM 5-like	mrna09325-V1.0-hybrid	AT1G68130.1	IDD14
gene17988	0.541603	0.460316	1.00192	C2H2	uncharacterized protein	mrna17988-V1.0-hybrid	#N/A	-
gene18205	-0.338204	1.31937	0.981165	C2H2	zinc finger protein ZAT11-like	mrna18205-V1.0-hybrid	AT3G53600.1	ZAT18
gene20264	-0.427828	-0.858004	-1.28583	C2H2	protein indeterminate-domain 12	mrna20264-V1.0-hybrid	AT1G55110.1	IDD7
gene25809	-0.373922	-0.39974	-0.773662	C2H2	dnaJ homolog subfamily C member 21-like	mrna25809-V1.0-hybrid	AT1G74250.1	AT1G74250
gene29562	-0.451862	-0.684172	-1.13603	C2H2	protein indeterminate-domain 2-like isoform X1	mrna29562-V1.0-hybrid	AT5G66730.1	IDD1
gene32286	0.937102	-0.348447	0.588655	C2H2	uncharacterized protein	mrna32286-V1.0-hybrid	AT4G12240.1	AT4G12240
gene06791	-1.01201	0.165277	-0.846736	C3H	zinc finger CCCH domain-containing protein 34	mrna06791-V1.0-hybrid	AT5G18550.1	AT5G18550
gene26990	-0.734543	-0.448553	-1.1831	C3H	zinc finger CCCH domain-containing protein 69 isoform X1	mrna26990-V1.0-hybrid	AT3G08505.1	AT3G08505
gene04172	-1.07307	0.31146	-0.761612	CO-like	zinc finger protein CONSTANS-LIKE 2	mrna04172-V1.0-hybrid	AT3G02380.1	COL2
gene08807	0.721769	0.563145	1.28491	CPP	protein tesmin/TSO1-like CXC 6	mrna08807-V1.0-hybrid	AT4G29000.1	AT4G29000
gene27337	-0.168578	-0.492927	-0.661505	DBB	B-box zinc finger protein 22	mrna27337-V1.0-hybrid	AT1G78600.2	LZF1
gene02365	-0.0629287	-1.15033	-1.21326	Dof	dof zinc finger protein DOF3.1-like isoform X1	mrna02365-V1.0-hybrid	AT5G60850.1	OBP4
gene30428	0.823742	0.789073	1.61282	Dof	dof zinc finger protein DOF1.4-like	mrna30428-V1.0-hybrid	AT1G28310.2	AT1G28310
gene08432	-0.254625	1.69868	1.44406	E2F/DP	transcription factor E2FB	mrna08432-V1.0-hybrid	AT5G22220.2	E2F1
gene08511	-0.199234	-1.20293	-1.40216	E2F/DP	transcription factor E2FC isoform X1	mrna08511-V1.0-hybrid	AT2G45730.1	AT2G45730
gene12582	0.698578	0.907938	1.60652	E2F/DP	transcription factor-like protein DPB isoform X1	mrna12582-V1.0-hybrid	AT5G03415.1	DPB
gene00392	0.323879	0.964007	1.28789	EIL	ETHYLENE INSENSITIVE 3-like 1 protein	mrna00392-V1.0-hybrid	AT3G20770.1	EIN3
gene08479	1.00003	0.31006	1.31009	ERF	dehydration-responsive element-binding protein 2D-like	mrna08479-V1.0-hybrid	AT1G75490.1	AT1G75490
gene09137	-0.0314504	1.62597	1.59452	ERF	ethylene-responsive transcription factor RAP2-1-like	mrna09137-V1.0-hybrid	AT3G50260.1	CEJ1
gene10845	0.180399	-1.14942	-0.96902	ERF	ethylene-responsive transcription factor 5	mrna10845-V1.0-hybrid	AT5G47230.1	ERF5
gene13118	-0.860831	-0.331039	-1.19187	ERF	ethylene-responsive transcription factor CRF4	mrna13118-V1.0-hybrid	AT4G27950.1	CRF4
gene16919	-0.152438	-0.955959	-1.1084	ERF	AP2-like ethylene-responsive transcription factor AIL5	mrna16919-V1.0-hybrid	AT5G57390.1	AIL5
gene22114	0.436373	0.803227	1.2396	ERF	ethylene-responsive transcription factor RAP2-4	mrna22114-V1.0-hybrid	AT1G78080.1	RAP2.4
gene25758	-0.741295	-0.559635	-1.30093	ERF	ethylene-responsive transcription factor TINY	mrna25758-V1.0-hybrid	AT5G11590.1	TINY2
gene27017	-0.312807	1.12114	0.808335	ERF	ethylene-responsive transcription factor ERF022	mrna27017-V1.0-hybrid	AT1G33760.1	AT1G33760
gene30159	-0.162051	-1.10127	-1.26332	ERF	ethylene-responsive transcription factor ERF024	mrna30159-V1.0-hybrid	AT2G36450.1	HRD
gene03384	-0.365852	-1.15197	-1.51782	FAR1	FAR1-RELATED SEQUENCE 9-like	mrna03384-V1.0-hybrid	AT3G20390.1	AT3G20390
gene10972	-0.821288	-0.846439	-1.66773	FAR1	protein FAR1-RELATED SEQUENCE 5-like	mrna10972-V1.0-hybrid	AT4G38180.1	FRS5
gene19817	-0.735027	-0.68696	-1.42199	FAR1	putative protein FAR1-RELATED SEQUENCE 10	mrna19817-V1.0-hybrid	AT5G28530.1	FRS10
gene21668	1.20065	0.0470769	1.24773	FAR1	F-box protein SKIP16 isoform X1	mrna21668-V1.0-hybrid	AT1G06110.1	SKIP16
gene28846	0.307571	-1.18271	-0.875139	FAR1	uncharacterized protein	mrna28846-V1.0-hybrid	#N/A	-
gene29088	-0.418716	-0.411857	-0.830573	FAR1	protein FAR1-RELATED SEQUENCE 11	mrna29088-V1.0-hybrid	AT1G10240.1	FRS11
gene16679	1.13192	0.169767	1.30169	G2-like	protein PHR1-LIKE 1 isoform X1	mrna16679-V1.0-hybrid	AT3G04450.2	AT3G04450
gene17750	-0.274794	-0.786606	-1.0614	G2-like	probable transcription factor GLK1 isoform X2	mrna17750-V1.0-hybrid	AT2G20570.1	GPRI1
gene19866	-0.456394	-0.21533	-0.671724	G2-like	myb family transcription factor APL-like	mrna19866-V1.0-hybrid	AT3G24120.1	AT3G24120
gene26707	1.05355	-0.160716	0.892832	G2-like	uncharacterized protein	mrna26707-V1.0-hybrid	#N/A	-
gene12624	0	1.47459	1.46802	GATA	GATA transcription factor 21	mrna12624-V1.0-hybrid	AT5G56860.1	GNC
gene14891	-0.818196	-0.169681	-0.987876	GATA	GATA transcription factor 5-like	mrna14891-V1.0-hybrid	AT5G66320.2	GATA5
gene16486	-0.45733	-0.453535	-0.910866	GeBP	uncharacterized protein	mrna16486-V1.0-hybrid	AT5G28040.1	AT5G28040
gene02232	-0.397216	-0.337726	-0.734941	GRAS	scarecrow-like protein 14	mrna02232-V1.0-hybrid	AT1G07530.1	SCL14
gene13443	1.2432	0.246074	1.48928	GRAS	nodulation-signaling pathway 2 protein-like	mrna13443-V1.0-hybrid	AT4G08250.1	AT4G08250
gene21592	0.184105	3.2043	3.38841	GRAS	scarecrow-like transcription factor PAT1	mrna21592-V1.0-hybrid	AT5G48150.2	PAT1
gene30176	-0.747734	-0.541929	-1.28966	GRAS	scarecrow-like protein 33 isoform X1	mrna30176-V1.0-hybrid	AT1G07530.1	SCL14
gene30184	0.479309	2.1749	2.65421	GRAS	uncharacterized protein	mrna30184-V1.0-hybrid	AT1G07530.1	SCL14
gene34381	0.165757	-1.07979	-0.914029	GRAS	scarecrow-like protein 14	mrna34381-V1.0-hybrid	AT1G07530.1	SCL14
gene02620	0.199387	0.603101	0.802488	GRF	growth-regulating factor 6-like	mrna02620-V1.0-hybrid	AT2G22840.1	GRF1
gene07429	0.0374964	1.20349	1.24099	GRF	growth-regulating factor 5-like	mrna07429-V1.0-hybrid	AT3G13960.1	GRF5
gene11429	1.07733	0.211072	1.2884	HB-other	sucrose synthase-like	mrna11429-V1.0-hybrid	AT3G43190.1	SUS4
gene11668	0.677106	0.583356	1.26046	HB-other	retrotransposon-like protein 1	mrna11668-V1.0-hybrid	AT5G11270.1	OCP3
gene28942	0.316718	-1.47551	-1.1588	HD-ZIP	homeobox-leucine zipper protein ATHB-14	mrna28942-V1.0-hybrid	AT2G34710.1	PHB
gene29538	0.93323	-1.27361	-0.340382	HD-ZIP	homeobox-leucine zipper protein ATHB-40 isoform X1	mrna29538-V1.0-hybrid	AT4G36740.1	HB40
gene10474	-1.17171	-1.00289	-2.17461	HSF	heat stress transcription factor A-1b-like	mrna10474-V1.0-hybrid	AT5G64150.1	AT5G64150
gene23802	0.782762	0.419767	1.20253	HSF	heat stress transcription factor A-4c-like	mrna23802-V1.0-hybrid	AT4G18880.1	HSF A4A
gene02557	-0.461764	-0.318845	-0.780609	LBD	LOB domain-containing protein 37-like	mrna02557-V1.0-hybrid	AT4G37540.1	LBD39
gene13324	0.664831	0.717016	1.38185	LBD	LOB domain-containing protein 24-like	mrna13324-V1.0-hybrid	AT3G26660.1	LBD24
gene29787	-0.378039	-0.811674	-1.18971	LBD	uncharacterized protein	mrna29787-V1.0-hybrid	AT5G47220.1	ERF2
gene33406	-0.0964979	0.824406	0.727908	LFY	floricaula/leafy homolog	mrna33406-V1.0-hybrid	AT5G61850.1	LFY
gene03714	0.573374	0.755204	1.32858	MIKC_MADS	MADS-box protein SVP-like	mrna03714-V1.0-hybrid	AT2G22540.1	SVP
gene04229	-0.0744382	-1.04797	-1.1224	MIKC_MADS	developmental protein SEPALLATA 1	mrna04229-V1.0-hybrid	AT3G02310.1	2002-09-01
gene24494	0.296473	1.36573	1.6622	MIKC_MADS	floral homeotic protein AGAMOUS isoform X1	mrna24494-V1.0-hybrid	AT3G58780.1	SHP1
gene24852	-0.839597	-1.26475	-2.10435	MIKC_MADS	floral homeotic protein AGAMOUS isoform X2	mrna24852-V1.0-hybrid	AT4G18960.1	AG		*
gene04269	-0.98053	-0.520062	-1.50059	M-type_MADS	UDP-glycosyltransferase 83A1	mrna04269-V1.0-hybrid	AT5G65330.1	AGL78
gene15090	-0.215732	-0.931018	-1.14675	M-type_MADS	agamous-like MADS-box protein AGL61	mrna15090-V1.0-hybrid	AT5G60440.1	AGL62
gene18029	0.598502	-1.10399	-0.505491	M-type_MADS	agamous-like MADS-box protein AGL80	mrna18029-V1.0-hybrid	AT5G48670.1	AGL80
gene23924	0.663093	0.965237	1.62833	M-type_MADS	agamous-like MADS-box protein AGL80	mrna23924-V1.0-hybrid	AT5G48670.1	AGL80
gene27834	1.20521	1.47635	2.68155	M-type_MADS	mRNA-capping enzyme-like	mrna27834-V1.0-hybrid	AT3G09100.2	AT3G09100
gene30567	-0.0750039	-0.707707	-0.782711	M-type_MADS	agamous-like MADS-box protein AGL62	mrna30567-V1.0-hybrid	AT2G34440.1	AGL29
gene04232	-0.456223	-0.534225	-0.990448	MYB	transcription factor WER	mrna04232-V1.0-hybrid	AT3G30210.1	MYB121
gene05018	-0.0701129	-0.960427	-1.03054	MYB	transcription factor MYB108	mrna05018-V1.0-hybrid	AT3G06490.1	MYB108
gene12738	0.164414	0.649478	0.813892	MYB	myb-related protein Hv1	mrna12738-V1.0-hybrid	AT2G47460.1	MYB12
gene18421	-0.2993	-0.522108	-0.821408	MYB	transcription factor AS1-like	mrna18421-V1.0-hybrid	AT2G37630.1	AS1
gene19715	0.453206	0.890524	1.34373	MYB	myb-related protein 330-like	mrna19715-V1.0-hybrid	AT3G12720.1	MYB67
gene22961	-0.862679	-0.990506	-1.85319	MYB	transcription factor MYB86	mrna22961-V1.0-hybrid	AT1G57560.1	MYB50
gene23946	1.09886	0.136019	1.23488	MYB	transcription factor GAMYB	mrna23946-V1.0-hybrid	AT2G32460.1	MYB101
gene31836	-0.82589	-1.2597	-2.08559	MYB	transcription factor MYB21-like	mrna31836-V1.0-hybrid	AT1G63910.1	AtMYB103		*
gene07405	0.440365	0.346131	0.786496	MYB_related	uncharacterized protein	mrna07405-V1.0-hybrid	AT1G72650.1	TRFL6
gene08868	-0.0343443	1.15724	1.12289	MYB_related	transcription factor MYB1R1	mrna08868-V1.0-hybrid	AT5G47390.1	AT5G47390
gene09296	-0.145094	-0.636165	-0.781259	MYB_related	protein REVEILLE 7-like isoform X1	mrna09296-V1.0-hybrid	AT1G18330.2	EPR1
gene09621	0.366534	-1.83967	-1.47314	MYB_related	TSL-kinase interacting protein 1 isoform X2	mrna09621-V1.0-hybrid	AT2G36960.2	TKI1
gene12682	-0.482627	1.75394	1.27131	MYB_related	telomere repeat-binding factor 4-like	mrna12682-V1.0-hybrid	AT1G17520.1	AT1G17520
gene13188	-0.379239	-0.310414	-0.689653	MYB_related	protein REVEILLE 6-like	mrna13188-V1.0-hybrid	AT5G52660.1	AT5G52660
gene15150	-0.275495	-1.07592	-1.35142	MYB_related	protein RADIALIS-like 6	mrna15150-V1.0-hybrid	AT1G75250.1	RL6
gene22515	0.441232	0.774832	1.21606	MYB_related	protein ALWAYS EARLY 2 isoform X1	mrna22515-V1.0-hybrid	AT3G05380.1	ALY2
gene25374	0.329445	0.453151	0.782595	MYB_related	uncharacterized protein	mrna25374-V1.0-hybrid	AT4G39160.1	AT4G39160
gene26789	-0.876208	-0.0808843	-0.957092	MYB_related	microtubule-associated protein futsch	mrna26789-V1.0-hybrid	AT2G44430.1	AT2G44430
gene30456	0.351591	-1.01335	-0.66176	MYB_related	uncharacterized protein	mrna30456-V1.0-hybrid	AT1G61215.1	BRD4
gene02016	-0.640234	1.29179	0.651551	NAC	NAC domain-containing protein 7-like	mrna02016-V1.0-hybrid	AT1G01720.1	ATAF1
gene08765	-0.449553	-0.589528	-1.03908	NAC	NAC domain-containing protein 76	mrna08765-V1.0-hybrid	AT2G24430.2	NAC038
gene12168	1.31005	-0.41768	0.892367	NAC	NAC transcription factor ONAC010-like	mrna12168-V1.0-hybrid	AT1G33060.1	NAC014
gene18590	0.223821	0.725923	0.949744	NAC	protein ATAF2-like	mrna18590-V1.0-hybrid	AT4G35580.1	NTL9
gene19716	0.53476	0.785568	1.32033	NAC	NAC domain-containing protein 86	mrna19716-V1.0-hybrid	AT1G54330.1	NAC020
gene20078	0.566879	0.663584	1.23046	NAC	transcription factor JUNGBRUNNEN 1-like	mrna20078-V1.0-hybrid	AT2G43000.1	NAC042
gene22558	-1.68016	-0.247017	-1.92718	NAC	protein NTM1-like 8	mrna22558-V1.0-hybrid	AT5G62380.1	NAC101
gene22559	-1.85101	-0.273003	-2.12401	NAC	NAC transcription factor 29-like	mrna22559-V1.0-hybrid	AT5G62380.1	NAC101
gene22722	0.493487	0.705414	1.1989	NAC	NAC domain-containing protein 67-like	mrna22722-V1.0-hybrid	AT4G27410.2	RD26
gene24179	-0.31653	-0.582136	-0.898666	NAC	aspartic proteinase Asp1 isoform X1	mrna24179-V1.0-hybrid	AT4G33490.2	AT4G33490
gene27539	-0.276918	-0.914494	-1.19141	NAC	NAC domain-containing protein 86-like	mrna27539-V1.0-hybrid	AT1G34190.1	NAC017
gene27940	0.351653	0.208265	0.559918	NAC	NAC domain-containing protein 8 isoform X1	mrna27940-V1.0-hybrid	AT5G40540.1	AT5G40540
gene29085	-0.375154	1.36585	0.990692	NAC	uncharacterized protein	mrna29085-V1.0-hybrid	#N/A	-
gene31474	-0.259294	-0.747997	-1.00729	NAC	protein CUP-SHAPED COTYLEDON 2	mrna31474-V1.0-hybrid	AT1G76420.1	CUC3
gene35011	0.118654	0.504702	0.623357	NAC	NAC domain-containing protein 89-like	mrna35011-V1.0-hybrid	AT4G35580.3	NTL9
gene20971	-0.0463734	-0.7318	-0.778174	NF-X1	NF-X1-type zinc finger protein NFXL2 isoform X2	mrna20971-V1.0-hybrid	AT5G05660.1	NFXL2
gene04816	-0.517555	-0.364393	-0.881948	NF-YC	DNA polymerase epsilon subunit C	mrna04816-V1.0-hybrid	AT1G07980.1	NF-YC10
gene09220	-0.13167	-0.963026	-1.0947	NF-YC	myoneurin-like	mrna09220-V1.0-hybrid	AT3G12480.1	NF-YC11
gene18500	-0.460775	-0.507736	-0.968512	NF-YC	nuclear transcription factor Y subunit C-2	mrna18500-V1.0-hybrid	AT1G56170.2	NF-YC2
gene12898	-0.615757	-0.143181	-0.758938	Nin-like	uncharacterized protein	mrna12898-V1.0-hybrid	AT5G53040.1	RKD4
gene31429	-0.521563	-0.368374	-0.889937	Nin-like	uncharacterized protein	mrna31429-V1.0-hybrid	AT4G24020.1	NLP7
gene06295	-0.972961	0.127405	-0.845555	SBP	squamosa promoter-binding-like protein 13A	mrna06295-V1.0-hybrid	AT5G50570.2	SPL13A
gene22889	-0.392555	-0.421816	-0.814371	SBP	squamosa promoter-binding-like protein 12	mrna22889-V1.0-hybrid	AT2G47070.1	SPL1
gene14913	-0.690444	-1.26092	-1.95137	SRS	protein SHORT INTERNODES-like	mrna14913-V1.0-hybrid	AT5G66350.1	SHI
gene15202	-0.894285	-0.866788	-1.76107	TALE	BEL1-like homeodomain protein 3	mrna15202-V1.0-hybrid	AT1G75410.2	BLH3
gene32356	0.457992	0.434805	0.892797	TALE	homeobox protein knotted-1-like 7	mrna32356-V1.0-hybrid	AT1G62990.1	KNAT7
gene03882	-0.196436	1.06093	0.864493	TCP	transcription factor TCP18	mrna03882-V1.0-hybrid	AT1G68800.1	TCP12
gene04255	0.646366	0.978642	1.62501	TCP	transcription factor TCP13	mrna04255-V1.0-hybrid	AT3G02150.1	PTF1
gene01828	0.421603	0.817182	1.23879	Trihelix	trihelix transcription factor GTL1 isoform X1	mrna01828-V1.0-hybrid	AT1G76880.1	AT1G76880
gene02091	0.655083	0.864623	1.51971	Trihelix	trihelix transcription factor ASIL1	mrna02091-V1.0-hybrid	AT3G24490.1	AT3G24490
gene06358	-0.24597	-0.456379	-0.702349	Trihelix	uncharacterized protein	mrna06358-V1.0-hybrid	AT5G63420.1	emb2746
gene06360	-0.306775	-0.684481	-0.991256	Trihelix	uncharacterized protein	mrna06360-V1.0-hybrid	AT5G63420.1	emb2746
gene08746	0.0859015	-1.74211	-1.65621	Trihelix	LOW QUALITY PROTEIN: ABC transporter F family member 4	mrna08746-V1.0-hybrid	AT4G31270.1	AT4G31270
gene29666	-0.233579	-0.931582	-1.16516	Trihelix	trihelix transcription factor ASIL2-like isoform X2	mrna29666-V1.0-hybrid	AT3G58630.1	AT3G58630
gene30156	-0.246646	-0.392246	-0.638892	Trihelix	trihelix transcription factor PTL	mrna30156-V1.0-hybrid	AT5G03680.1	PTL
gene29778	-0.866117	0.0634542	-0.802662	VOZ	transcription factor VOZ1 isoform X1	mrna29778-V1.0-hybrid	AT1G28520.2	VOZ1
gene13035	-0.378968	-0.468965	-0.847934	WOX	WUSCHEL-related homeobox 8	mrna13035-V1.0-hybrid	AT4G35550.1	WOX13
gene10079	1.14035	-0.275807	0.864542	WRKY	probable WRKY transcription factor 32	mrna10079-V1.0-hybrid	AT4G30935.1	WRKY32
gene13368	0.490668	0.193624	0.684292	WRKY	TMV resistance protein N-like	mrna13368-V1.0-hybrid	AT4G12010.1	AT4G12010
gene16807	-1.14194	0.873434	-0.268507	WRKY	probable WRKY transcription factor 2 isoform X1	mrna16807-V1.0-hybrid	AT4G26440.1	WRKY34
gene31843	0.753134	0.321227	1.07436	WRKY	endoglucanase 20-like	mrna31843-V1.0-hybrid	AT4G23560.1	GH9B15
